# Supplementary material for: Crystal structure of 4-(1H-indol-3-yl)-2-(4-meth­oxy­phen­yl)-6-phenyl­pyridine-3-carbo­nitrile
Source: Acta Crystallogr Sect E Struct Rep Online. 2014 Sep 24;70(Pt 10):o1120–1. doi: 10.1107/S1600536814020170 (PMC4257225; doi:10.1107/S1600536814020170)
Supplement: Supplementary file 2 [file e-70-o1120-Isup2.hkl]

#
# h,k,l, Fc-squared, Fo-squared, sigma(Fo-squared) and status flag
#
data_I
_shelx_title ' VISHNUPRIYAB in Pbca'
_shelx_refln_list_code          4
_shelx_F_calc_maximum      311.78
_exptl_crystal_F_000      1680.00
_reflns_d_resolution_high  0.7828
 
loop_
 _symmetry_equiv_pos_as_xyz
 'x, y, z'
 'x+1/2, -y+1/2, -z'
 '-x, y+1/2, -z+1/2'
 '-x+1/2, -y, z+1/2'
 '-x, -y, -z'
 '-x-1/2, y-1/2, z'
 'x, -y-1/2, z-1/2'
 'x-1/2, y, -z-1/2'
 
_cell_length_a    15.7102
_cell_length_b    10.7491
_cell_length_c    24.3648
_cell_angle_alpha  90.000
_cell_angle_beta   90.000
_cell_angle_gamma  90.000
 
_shelx_F_squared_multiplier     1.000
 
loop_
 _refln_index_h
 _refln_index_k
 _refln_index_l
 _refln_F_squared_calc
 _refln_F_squared_meas
 _refln_F_squared_sigma
 _refln_observed_status
   4   0   0    12464.49    12721.30    145.38 o
   6   0   0     2121.51     2028.99     42.04 o
   8   0   0     9018.59     9380.52    160.88 o
  10   0   0       86.73      104.29     11.97 o
  12   0   0      317.54      323.18     18.81 o
  14   0   0      352.22      382.98     21.80 o
  16   0   0      206.41      224.91     15.11 o
  18   0   0        0.71       -3.42      8.46 o
  20   0   0      161.04      137.13     14.73 o
   2   1   0      879.59      959.25      9.22 o
   4   1   0    12795.06    12862.81    103.68 o
   6   1   0      232.43      190.58     15.39 o
   8   1   0     2114.03     2074.89     32.42 o
  10   1   0      185.05      202.71     23.08 o
  12   1   0      152.03      145.72     11.11 o
  14   1   0        4.90       -0.34      4.79 o
  16   1   0      273.56      252.36     10.67 o
  18   1   0      278.06      269.17     12.36 o
  20   1   0       16.41       26.03      8.86 o
   0   2   0     3515.89     3279.03     23.58 o
   2   2   0    49267.40    49208.15    447.06 o
   4   2   0    14198.63    13856.68    128.75 o
   6   2   0     3042.00     3222.75     54.11 o
   8   2   0     2891.13     2894.08     41.84 o
  10   2   0      396.06      377.79     16.25 o
  12   2   0       11.72       12.06      5.34 o
  14   2   0      291.17      296.23     10.32 o
  16   2   0      488.66      531.85     19.75 o
  18   2   0      173.05      188.71     12.81 o
   2   3   0     6548.06     6061.92     34.77 o
   4   3   0    10508.28    10325.99    105.21 o
   6   3   0      192.53      224.93      7.54 o
   8   3   0     8570.39     8598.83    105.29 o
  10   3   0     2081.01     2140.99     54.82 o
  12   3   0      158.45      149.83      8.51 o
  14   3   0      785.88      808.16     15.90 o
  16   3   0       81.79       70.90      8.88 o
  18   3   0       18.96       21.52      7.49 o
   0   4   0     7777.39     7348.13     58.68 o
   2   4   0       23.85       29.03      1.81 o
   4   4   0     3866.90     3773.44     30.10 o
   6   4   0      346.84      413.06     10.47 o
   8   4   0     3722.76     3890.63     53.03 o
  10   4   0     1844.06     1868.78     26.67 o
  12   4   0       95.65       96.48      6.25 o
  14   4   0        0.00       -4.59      4.59 o
  16   4   0        4.41       -3.86      5.25 o
  18   4   0        2.60       -5.81      5.81 o
   2   5   0      827.18      779.45      6.17 o
   4   5   0      260.96      269.52      3.68 o
   6   5   0    10840.32    10793.49     90.07 o
   8   5   0      636.57      677.64     13.06 o
  10   5   0        0.68        2.60      3.10 o
  12   5   0        0.44       -6.42      6.42 o
  14   5   0       21.73       27.90      6.16 o
  16   5   0       10.83        3.37      5.78 o
  18   5   0      103.70      106.99     20.99 o
   0   6   0      121.30      128.67      2.67 o
   2   6   0      899.28      986.12      9.26 o
   4   6   0      964.21      900.10      8.76 o
   6   6   0      958.83      869.65      9.14 o
   8   6   0     1021.88      909.33     11.85 o
  10   6   0     2221.75     2264.62     35.10 o
  12   6   0     2174.33     2096.37     58.66 o
  14   6   0      454.42      416.73     14.11 o
  16   6   0        0.87       -6.41      6.41 o
  18   6   0        0.01       -4.21      7.54 o
   2   7   0       10.17        3.54      2.93 o
   4   7   0      296.16      290.58      4.25 o
   6   7   0     1093.56     1054.61     10.95 o
   8   7   0      343.80      323.53      7.11 o
  10   7   0       70.66       59.41      5.11 o
  12   7   0      272.31      286.74     11.32 o
  14   7   0      345.44      381.82     18.01 o
  16   7   0       27.92       12.41      6.66 o
   0   8   0      206.91      204.24      5.46 o
   2   8   0      262.84      223.31      5.47 o
   4   8   0     1378.78     1433.35     18.09 o
   6   8   0      450.51      415.36     11.11 o
   8   8   0      274.37      269.58      8.85 o
  10   8   0       16.22        2.60      4.64 o
  12   8   0       70.48       62.10      6.77 o
  14   8   0      356.66      365.81     18.36 o
  16   8   0       21.38       12.82      6.41 o
   2   9   0     3076.08     2928.96     37.18 o
   4   9   0      452.84      426.52     20.95 o
   6   9   0      172.72      174.70     18.81 o
   8   9   0      231.85      236.66      8.13 o
  10   9   0      115.96      108.06      6.87 o
  12   9   0        3.21        0.08      4.35 o
  14   9   0       59.85       59.61      7.54 o
   0  10   0     1337.21     1433.97     44.49 o
   2  10   0      106.96      110.32      7.64 o
   4  10   0       26.24       22.81     11.11 o
   6  10   0        6.94        6.36      5.34 o
   8  10   0      243.21      265.35     13.11 o
  10  10   0       10.07        5.83     10.26 o
  12  10   0        2.94        3.57      6.93 o
   2  11   0      146.20      151.84     21.80 o
   4  11   0       45.74       46.60      5.94 o
   6  11   0      361.17      394.04     14.86 o
   8  11   0      167.17      153.90     11.86 o
  10  11   0       16.90       20.84      7.58 o
  12  11   0        0.81        6.35     12.39 o
   0  12   0      105.38      122.23     17.95 o
   2  12   0      304.05      330.89     17.22 o
   4  12   0      103.47      123.09     17.95 o
   6  12   0       12.88        3.64      5.17 o
   8  12   0       32.85       28.71      7.58 o
   2  13   0       86.09       94.28     12.38 o
   4  13   0       71.11       48.72     15.39 o
   6  13   0       22.48        2.56     11.11 o
   1   1   1     6469.44     5951.59    131.86 o
   2   1   1     8465.43     8080.00     40.95 o
   3   1   1    28299.30    28082.08    149.29 o
   4   1   1    26912.67    26710.42    149.59 o
   5   1   1    16414.65    16382.02    136.43 o
   6   1   1      382.56      371.02      6.82 o
   7   1   1       16.33       13.60      2.71 o
   8   1   1       66.98       65.27      4.12 o
   9   1   1      130.54      125.65      5.65 o
  10   1   1      335.31      323.21      8.44 o
  11   1   1      119.91      120.49      5.13 o
  12   1   1     1019.56     1018.04     13.66 o
  13   1   1      350.05      361.25      8.58 o
  14   1   1        0.48       -3.32      3.32 o
  15   1   1        2.49       -2.94      3.40 o
  16   1   1        3.31       -0.29      3.38 o
  17   1   1       91.24       76.62      5.39 o
  18   1   1        0.09        0.63      4.02 o
  19   1   1        2.34       -4.12      4.12 o
  20   1   1        0.00       -5.19      5.19 o
   0   2   1    25158.84    24470.24    124.27 o
   1   2   1     9944.90     9565.29     33.50 o
   2   2   1     2566.33     2393.62     11.43 o
   3   2   1      672.27      625.13      6.04 o
   4   2   1    61019.40    61579.44    374.57 o
   5   2   1     9720.09     9392.10     69.62 o
   6   2   1     1127.21     1098.72     18.79 o
   7   2   1     2884.35     2946.74     29.17 o
   8   2   1     2653.54     2766.84     28.39 o
   9   2   1      772.44      763.57     11.16 o
  10   2   1       25.05       20.52      4.02 o
  11   2   1      189.67      204.88      5.97 o
  12   2   1       44.82       34.40      3.68 o
  13   2   1      930.09      945.84     13.66 o
  14   2   1        0.93        5.37      3.35 o
  15   2   1      168.92      160.75      6.62 o
  16   2   1       24.72       33.22      4.20 o
  17   2   1        0.04       -3.55      3.55 o
  18   2   1      106.69      116.70      9.11 o
  19   2   1       21.81       11.61      5.57 o
   1   3   1     8427.26     8314.75     34.00 o
   2   3   1    15566.12    15325.93     60.27 o
   3   3   1        0.01        3.31      0.94 o
   4   3   1      204.14      200.86      3.92 o
   5   3   1     2789.02     2837.92     20.15 o
   6   3   1       71.83       83.12      4.47 o
   7   3   1     6073.44     5995.25     47.68 o
   8   3   1        5.15        2.80      2.61 o
   9   3   1       26.71       42.32      3.48 o
  10   3   1      358.08      396.54      9.05 o
  11   3   1      361.77      368.52      7.76 o
  12   3   1      173.71      189.22      6.26 o
  13   3   1       90.92       89.89      6.50 o
  14   3   1        0.45       -3.03      3.03 o
  15   3   1       91.52       81.48      4.95 o
  16   3   1       45.70       37.78      5.10 o
  17   3   1       11.93       10.10      4.63 o
  18   3   1        0.05       -4.39      4.39 o
  19   3   1        0.17       -4.47      4.47 o
   0   4   1       68.96       83.34      1.37 o
   1   4   1       20.84       18.35      0.69 o
   2   4   1      530.89      527.41      3.26 o
   3   4   1       14.12        7.76      0.97 o
   4   4   1        0.70       -0.73      0.83 o
   5   4   1      515.09      529.44      5.32 o
   6   4   1     3256.67     3146.08     24.25 o
   7   4   1      107.96       75.80      3.10 o
   8   4   1     3159.72     3057.86     25.05 o
   9   4   1       25.23       39.41      3.10 o
  10   4   1        4.27        1.70      2.39 o
  11   4   1        7.16       13.66      3.38 o
  12   4   1        0.87       -2.70      2.70 o
  13   4   1        5.68       -1.71      2.74 o
  14   4   1        9.29        4.86      3.65 o
  15   4   1        0.69       -3.70      3.70 o
  16   4   1       91.05      102.43      6.86 o
  17   4   1        0.28       -4.27      4.27 o
  18   4   1        0.53       -4.34      4.34 o
  19   4   1        1.72        3.13      5.16 o
   1   5   1     2876.23     2908.16     14.17 o
   2   5   1      384.66      411.51      3.00 o
   3   5   1       51.89       72.29      1.38 o
   4   5   1      138.44      153.11      2.10 o
   5   5   1      687.20      685.40      5.61 o
   6   5   1      155.62      149.45      4.60 o
   7   5   1      164.42      144.26      3.88 o
   8   5   1     1116.50     1121.22     11.27 o
   9   5   1      246.60      235.75      5.60 o
  10   5   1      637.88      676.10      9.12 o
  11   5   1      275.43      266.90      6.44 o
  12   5   1       99.16       85.14      5.11 o
  13   5   1      131.50      137.38      6.28 o
  14   5   1       38.61       33.98      4.23 o
  15   5   1        2.50       -3.74      3.74 o
  16   5   1        0.00       -3.92      3.92 o
  17   5   1       22.60        9.41      6.24 o
  18   5   1        6.83        2.47      5.34 o
   0   6   1     1131.45     1137.58      8.02 o
   1   6   1      181.69      208.15      2.17 o
   2   6   1     1024.67     1059.38      6.74 o
   3   6   1      337.03      345.87      3.16 o
   4   6   1       42.34       52.44      1.53 o
   5   6   1      152.02      137.65      2.20 o
   6   6   1        0.06       -1.27      1.27 o
   7   6   1      627.80      645.70      7.07 o
   8   6   1       22.80       19.05      2.07 o
   9   6   1      244.61      248.92      5.50 o
  10   6   1      121.56      110.83      4.74 o
  11   6   1      396.01      385.47      7.84 o
  12   6   1       27.56       27.84      4.11 o
  13   6   1       10.48        8.84      3.49 o
  14   6   1        0.18       -3.58      3.58 o
  15   6   1       21.41       16.76      4.32 o
  16   6   1        0.10       -4.08      4.08 o
  17   6   1       62.60       42.53      6.00 o
  18   6   1        4.42        5.75      5.92 o
   1   7   1      632.09      677.31      4.84 o
   2   7   1       25.41       19.20      1.51 o
   3   7   1      291.61      291.92      3.22 o
   4   7   1      862.38      801.37      6.10 o
   5   7   1       23.52       25.03      1.36 o
   6   7   1        0.07        0.71      1.24 o
   7   7   1      802.72      793.75      7.40 o
   8   7   1       77.90       85.71      3.33 o
   9   7   1      120.50      117.77      3.98 o
  10   7   1       49.01       49.11      3.20 o
  11   7   1      266.66      276.60      6.64 o
  12   7   1      104.67       88.68      5.03 o
  13   7   1        3.51        4.88      3.54 o
  14   7   1       89.42       68.60      6.12 o
  15   7   1      183.47      176.11      7.82 o
  16   7   1       33.51       27.80      5.99 o
  17   7   1        5.41       -4.58      4.58 o
   0   8   1      328.87      318.89      5.63 o
   1   8   1      243.80      243.72      2.75 o
   2   8   1      306.56      300.68      5.03 o
   3   8   1     1056.02     1023.36      9.58 o
   4   8   1     1034.15     1039.05     13.77 o
   5   8   1       15.63       20.76      2.17 o
   6   8   1       59.89       56.82      4.51 o
   7   8   1     2214.18     2166.29     17.75 o
   8   8   1      133.87      137.15      4.51 o
   9   8   1      192.01      180.93      5.70 o
  10   8   1       21.75       22.83      3.23 o
  11   8   1       25.40       18.97      3.54 o
  12   8   1        0.14        0.31      3.57 o
  13   8   1       15.14        8.85      3.79 o
  14   8   1        0.28       -3.52      3.52 o
  15   8   1      111.35       99.47      6.45 o
  16   8   1       54.86       40.77      5.45 o
   1   9   1      226.43      233.28      5.03 o
   2   9   1      788.46      793.61     10.40 o
   3   9   1     3433.44     3408.75     28.74 o
   4   9   1       74.94       66.12      4.88 o
   5   9   1       64.19       62.95      4.91 o
   6   9   1      343.74      327.50      6.58 o
   7   9   1      579.32      590.23      7.75 o
   8   9   1       30.01       32.84      2.98 o
   9   9   1       18.83       22.40      3.05 o
  10   9   1       43.43       55.80      4.01 o
  11   9   1      133.49      135.17      5.80 o
  12   9   1      119.67      133.86      7.53 o
  13   9   1      286.38      296.54      8.86 o
  14   9   1        0.44       -3.63      3.63 o
  15   9   1       23.79       14.85      4.47 o
   0  10   1      118.83       89.74     23.08 o
   1  10   1       27.19       25.17      3.33 o
   2  10   1       10.65       12.00      2.34 o
   3  10   1        1.67       -2.44      2.44 o
   4  10   1      114.63      116.29      5.89 o
   5  10   1      251.65      236.85      9.75 o
   6  10   1      225.68      244.68      8.46 o
   7  10   1       49.04       50.08      5.80 o
   8  10   1       10.93        7.69      3.97 o
   9  10   1       30.64       35.98      5.28 o
  10  10   1        6.85        5.89      4.91 o
  11  10   1        0.62       -0.35      4.56 o
  12  10   1       30.09       36.21      6.14 o
  13  10   1       16.39       18.52      5.82 o
   1  11   1      468.84      475.46     18.02 o
   2  11   1        0.00       -2.56      4.47 o
   3  11   1        9.33       -2.39      3.00 o
   4  11   1      311.64      312.24      8.28 o
   5  11   1       23.71       21.18      3.83 o
   6  11   1        4.96        6.41      3.56 o
   7  11   1       17.92       18.03      5.68 o
   8  11   1       11.48        7.59      4.28 o
   9  11   1      181.47      217.18      9.84 o
  10  11   1        5.75       -2.63      4.56 o
  11  11   1       17.67       15.48      5.29 o
   0  12   1      118.48       98.74     11.48 o
   1  12   1       17.54       25.73      6.08 o
   2  12   1      173.69      179.21     10.24 o
   3  12   1       15.64       23.09      6.66 o
   4  12   1       18.27       10.46      8.97 o
   5  12   1        0.24        3.12      6.93 o
   6  12   1        2.95       -0.21      4.19 o
   7  12   1        0.99        3.62      3.87 o
   8  12   1        6.29        0.33      4.07 o
   9  12   1       16.94       14.11      4.97 o
   1  13   1       21.49       27.23      6.57 o
   2  13   1        4.26       12.26      6.19 o
   3  13   1       17.62        8.12      7.86 o
   4  13   1        0.04       -0.26      8.97 o
   5  13   1        0.47        1.28      7.86 o
   6  13   1        4.93        4.87     14.53 o
   1   0   2        5.09       -0.78      0.78 o
   2   0   2    13109.65    12921.57    167.29 o
   3   0   2    27571.50    27624.83    181.06 o
   4   0   2    97205.33   103102.11    739.49 o
   5   0   2    11683.12    11945.52    112.65 o
   6   0   2     1834.73     1702.51     21.34 o
   7   0   2        6.09       23.12      6.26 o
   8   0   2     1220.76     1211.81     18.12 o
   9   0   2    12083.39    12144.67    118.94 o
  10   0   2      272.17      300.34     16.06 o
  11   0   2      432.96      433.69     13.46 o
  12   0   2      542.78      551.85     13.96 o
  13   0   2       70.17       75.64      7.06 o
  14   0   2      370.43      395.87     13.16 o
  15   0   2      101.55      107.08     15.37 o
  16   0   2      443.82      516.03     22.06 o
  17   0   2       30.05       32.20      6.30 o
  18   0   2        0.14       -5.23      5.49 o
  19   0   2       13.19       12.20      6.82 o
  20   0   2       27.11       21.90      7.11 o
   1   1   2     3575.58     3399.61     26.94 o
   2   1   2       56.75       46.91      0.92 o
   3   1   2    58754.62    60270.57    395.84 o
   4   1   2      384.44      400.70      3.89 o
   5   1   2     2355.29     2489.89     19.39 o
   6   1   2     2979.07     2923.70     22.91 o
   7   1   2      493.94      445.45      6.56 o
   8   1   2      149.82      145.49      4.35 o
   9   1   2      617.39      651.12      9.31 o
  10   1   2      370.96      359.46      7.09 o
  11   1   2       97.92       98.08      5.86 o
  12   1   2        1.81        0.45      2.84 o
  13   1   2        1.92       -2.85      2.85 o
  14   1   2       15.92        4.07      3.56 o
  15   1   2       86.00       89.57      5.99 o
  16   1   2       16.74        9.31      4.41 o
  17   1   2      189.70      196.01      7.42 o
  18   1   2       66.02       71.84      5.82 o
  19   1   2       82.28       89.10      6.25 o
   0   2   2     2089.09     2004.18     11.53 o
   1   2   2    10656.44    10331.06     35.46 o
   2   2   2     6781.25     6581.04     26.53 o
   3   2   2    17700.24    17601.04     88.39 o
   4   2   2     1172.47     1141.94      8.76 o
   5   2   2      586.54      592.47      6.91 o
   6   2   2      386.86      345.99      5.33 o
   7   2   2     5853.85     5775.33     41.91 o
   8   2   2      130.18      128.01      4.35 o
   9   2   2      161.12      162.62      4.98 o
  10   2   2       16.37       16.54      2.70 o
  11   2   2      788.70      872.82     11.91 o
  12   2   2      423.19      441.76      8.75 o
  13   2   2      353.95      354.99      8.66 o
  14   2   2      133.58      119.98      6.21 o
  15   2   2        9.46       10.29      3.95 o
  16   2   2       61.31       41.14      4.77 o
  17   2   2        4.21        1.19      3.82 o
  18   2   2      176.99      165.34      8.50 o
  19   2   2        6.53       -6.18      6.18 o
   1   3   2       22.83        7.74      0.74 o
   2   3   2      769.69      799.48      4.24 o
   3   3   2     3972.69     3822.41     18.80 o
   4   3   2     1297.80     1229.42      8.76 o
   5   3   2      994.33      918.94      8.98 o
   6   3   2      214.94      206.14      4.21 o
   7   3   2        6.31        5.95      2.06 o
   8   3   2      129.82      122.73      4.32 o
   9   3   2       97.53      111.85      5.35 o
  10   3   2     1232.17     1318.73     14.71 o
  11   3   2      477.35      497.96     11.05 o
  12   3   2        3.44        1.13      2.70 o
  13   3   2       88.90       80.60      5.07 o
  14   3   2      247.15      268.69      8.10 o
  15   3   2       16.78       16.98      3.93 o
  16   3   2      169.58      162.11      7.90 o
  17   3   2       40.86       26.46      5.34 o
  18   3   2        9.76        3.79      4.71 o
  19   3   2       45.48       40.70      7.02 o
   0   4   2       89.75      100.94      1.58 o
   1   4   2      533.59      588.28      3.94 o
   2   4   2        7.74        6.57      0.67 o
   3   4   2      841.93      923.32      5.55 o
   4   4   2     2144.01     2273.34     13.08 o
   5   4   2    12155.27    12509.40     68.02 o
   6   4   2        1.60        0.98      1.67 o
   7   4   2      704.66      692.23      8.54 o
   8   4   2       37.40       41.09      4.85 o
   9   4   2      812.75      764.65     11.27 o
  10   4   2        0.22       -1.36      3.13 o
  11   4   2       13.64       15.38      2.92 o
  12   4   2       14.64        9.86      3.25 o
  13   4   2       40.44       39.05      4.16 o
  14   4   2        6.45        1.58      3.89 o
  15   4   2       45.38       49.40      5.07 o
  16   4   2        3.16       -3.86      3.86 o
  17   4   2       52.58       52.89      5.99 o
  18   4   2        2.03       -4.46      4.46 o
  19   4   2        2.05        0.06      4.67 o
   1   5   2       12.31       20.79      0.96 o
   2   5   2      975.94      936.95      6.23 o
   3   5   2      191.90      152.53      2.02 o
   4   5   2      572.44      511.48      4.06 o
   5   5   2      507.44      522.29      4.83 o
   6   5   2      101.13       84.08      2.61 o
   7   5   2     2055.66     2146.27     17.25 o
   8   5   2     1779.64     1852.35     16.01 o
   9   5   2       29.18       35.94      3.00 o
  10   5   2      353.03      329.70      7.28 o
  11   5   2     1639.16     1559.69     18.94 o
  12   5   2        0.50       -2.92      3.81 o
  13   5   2      142.54      117.27      5.92 o
  14   5   2       29.39       22.27      4.03 o
  15   5   2       50.93       36.83      4.87 o
  16   5   2        0.95        0.57      4.08 o
  17   5   2        7.53       -4.32      4.50 o
  18   5   2       24.80       25.28      5.48 o
   0   6   2     1715.47     1693.60     12.79 o
   1   6   2      161.12      168.66      2.32 o
   2   6   2       70.97       60.26      1.93 o
   3   6   2      640.99      622.35      5.09 o
   4   6   2       93.29       95.83      2.72 o
   5   6   2       13.25       13.76      0.99 o
   6   6   2      232.27      246.48      3.62 o
   7   6   2      121.14      131.55      3.34 o
   8   6   2       22.05       27.37      2.14 o
   9   6   2      625.68      607.87      8.76 o
  10   6   2      418.54      411.97      7.59 o
  11   6   2      134.07      133.78      6.36 o
  12   6   2       45.40       44.47      4.09 o
  13   6   2      119.30      108.22      5.93 o
  14   6   2       18.99        8.69      4.69 o
  15   6   2      231.29      212.26      8.21 o
  16   6   2        6.30        1.72      4.10 o
  17   6   2        3.63       -0.63      4.80 o
  18   6   2        9.95       12.97      6.23 o
   1   7   2       62.92       58.75      1.50 o
   2   7   2        3.69        0.92      0.75 o
   3   7   2     1084.12     1096.38      9.60 o
   4   7   2      136.37      137.72      2.80 o
   5   7   2       71.73       73.94      1.91 o
   6   7   2      163.92      175.00      3.12 o
   7   7   2      287.88      257.28      4.13 o
   8   7   2       72.17       80.70      2.97 o
   9   7   2      715.71      680.60      8.18 o
  10   7   2      503.34      526.86      7.56 o
  11   7   2      557.39      550.63     11.35 o
  12   7   2        1.71       -1.35      3.02 o
  13   7   2      229.74      209.33      9.43 o
  14   7   2        0.99       -0.36      3.58 o
  15   7   2      161.46      158.69      8.23 o
  16   7   2        0.75       -4.49      4.49 o
  17   7   2        3.82       -3.84      4.84 o
   0   8   2       39.20       49.96      2.94 o
   1   8   2       50.64       50.26      1.81 o
   2   8   2       59.91       71.79      2.00 o
   3   8   2      159.52      149.41      4.41 o
   4   8   2      176.01      165.50      4.28 o
   5   8   2       48.46       63.38      3.59 o
   6   8   2      628.20      600.54      7.92 o
   7   8   2      896.91      872.47      9.57 o
   8   8   2      860.49      847.90      9.96 o
   9   8   2       88.78       94.81      4.08 o
  10   8   2      151.19      149.29      5.73 o
  11   8   2       85.59       85.09      5.68 o
  12   8   2        7.22        3.02      3.15 o
  13   8   2        0.24        2.56      3.58 o
  14   8   2        3.53       -2.67      3.58 o
  15   8   2        3.72       13.92      4.37 o
  16   8   2       64.91       67.59      6.22 o
   1   9   2     1306.34     1315.00     13.92 o
   2   9   2     3662.33     3591.54     29.65 o
   3   9   2        4.77        5.79      4.04 o
   4   9   2      306.20      317.54     14.50 o
   5   9   2      242.22      234.55      5.51 o
   6   9   2      404.06      409.73      7.78 o
   7   9   2      122.54      112.37      4.97 o
   8   9   2        0.00        0.49      2.13 o
   9   9   2       68.56       68.03      3.90 o
  10   9   2       51.71       45.41      3.72 o
  11   9   2        0.93        1.06      2.92 o
  12   9   2       28.09       29.10      4.21 o
  13   9   2       14.54       11.55      3.73 o
  14   9   2        0.48       -3.52      3.52 o
  15   9   2       11.32        8.04      4.41 o
   0  10   2       38.25       33.36      4.64 o
   1  10   2      737.43      763.61     11.87 o
   2  10   2      347.54      363.01      6.58 o
   3  10   2       31.57       34.92      3.23 o
   4  10   2      283.36      268.41      7.86 o
   5  10   2      753.17      726.03     13.23 o
   6  10   2        1.75        3.04      5.06 o
   7  10   2       76.85       68.71      5.87 o
   8  10   2       31.15       27.33      4.85 o
   9  10   2        0.11       -2.28      3.75 o
  10  10   2        5.94        8.66      4.64 o
  11  10   2       30.13       22.75      5.42 o
  12  10   2        2.77       -4.67      4.67 o
  13  10   2        0.31       -1.76      4.77 o
   1  11   2        0.39       -1.20      4.47 o
   2  11   2       47.81       38.96      4.48 o
   3  11   2      167.97      164.68      7.34 o
   4  11   2        6.07        5.20      3.36 o
   5  11   2       91.17       94.57      5.89 o
   6  11   2       81.70       83.00      5.93 o
   7  11   2        2.43        3.07      4.34 o
   8  11   2        8.96        1.61      3.95 o
   9  11   2        0.48        2.27      4.38 o
  10  11   2       32.24       31.80      5.65 o
  11  11   2       24.42       31.78     10.73 o
   0  12   2        5.68       11.11      7.79 o
   1  12   2      172.26      162.66      9.58 o
   2  12   2        4.85        8.56      5.20 o
   3  12   2       82.11       90.04      9.40 o
   4  12   2      113.53      107.36     12.09 o
   5  12   2       19.82       38.03      5.87 o
   6  12   2        9.67       12.09      5.06 o
   7  12   2        1.38        0.89      3.87 o
   8  12   2       24.70       39.19      5.34 o
   9  12   2      180.88      187.16      9.49 o
   1  13   2      306.20      340.03     13.24 o
   2  13   2        1.50       -5.36      5.36 o
   3  13   2        0.33       -7.39      7.39 o
   4  13   2        6.41        4.34      7.79 o
   5  13   2        4.42       -0.46      7.79 o
   6  13   2        3.26        3.62      7.54 o
   1   1   3     6487.24     6256.54     22.26 o
   2   1   3       16.54       26.09      0.84 o
   3   1   3     3852.25     3650.94     17.45 o
   4   1   3    12771.29    12793.78     68.99 o
   5   1   3     4792.96     4661.20     35.73 o
   6   1   3     1594.73     1582.18     14.17 o
   7   1   3      773.25      813.45     11.48 o
   8   1   3     2321.50     2472.27     21.40 o
   9   1   3      286.55      335.31      9.90 o
  10   1   3      535.45      521.55     11.73 o
  11   1   3        1.42       -0.90      2.43 o
  12   1   3      156.72      151.74      5.98 o
  13   1   3       48.60       39.17      4.46 o
  14   1   3       51.24       45.60      4.75 o
  15   1   3       42.60       30.15      4.54 o
  16   1   3        1.92       -2.47      3.93 o
  17   1   3       10.70        9.34      4.66 o
  18   1   3       13.27        7.61      4.37 o
  19   1   3       28.06       32.81      5.01 o
   0   2   3     8190.37     7939.98     39.67 o
   1   2   3     4484.96     4455.19     15.83 o
   2   2   3     8949.73     8503.50     30.32 o
   3   2   3     1202.19     1101.49      5.91 o
   4   2   3      107.25       88.27      2.83 o
   5   2   3      946.32      886.94      8.89 o
   6   2   3      540.53      532.50      8.42 o
   7   2   3      313.18      341.30      5.98 o
   8   2   3      152.33      185.26      4.87 o
   9   2   3     1372.92     1383.94     14.60 o
  10   2   3      174.65      170.79      5.34 o
  11   2   3        3.35        2.17      2.54 o
  12   2   3        1.47       -2.15      2.60 o
  13   2   3        2.46       -2.54      3.03 o
  14   2   3       18.55       10.77      3.70 o
  15   2   3        4.82        3.92      3.65 o
  16   2   3        0.14       -3.81      3.81 o
  17   2   3       52.45       50.67      5.80 o
  18   2   3      144.05      151.30      8.28 o
  19   2   3        9.06       -2.34      5.14 o
   1   3   3      595.55      610.12      3.49 o
   2   3   3      335.36      349.80      2.23 o
   3   3   3      823.89      797.87      5.46 o
   4   3   3     2814.40     2645.18     15.51 o
   5   3   3      101.52      104.28      2.72 o
   6   3   3     2583.31     2540.75     20.46 o
   7   3   3     2322.95     2333.94     19.80 o
   8   3   3     4809.46     4669.14     35.65 o
   9   3   3       26.58       20.07      2.60 o
  10   3   3      961.80      966.46     12.19 o
  11   3   3       62.18       63.33      4.17 o
  12   3   3       24.16       22.61      3.45 o
  13   3   3      129.38      134.20      6.16 o
  14   3   3      227.59      210.04      7.39 o
  15   3   3       17.87       19.04      4.26 o
  16   3   3        5.45        3.63      4.40 o
  17   3   3        2.15       -3.98      3.98 o
  18   3   3       33.03       35.62      5.66 o
  19   3   3        5.14        3.36      4.97 o
   0   4   3     2182.87     2203.43     12.92 o
   1   4   3      220.73      208.65      2.18 o
   2   4   3      663.98      679.06      4.46 o
   3   4   3      170.19      164.98      2.26 o
   4   4   3      200.69      196.60      2.73 o
   5   4   3     1110.22     1153.77      8.92 o
   6   4   3     2250.09     2471.74     18.65 o
   7   4   3      473.35      393.55      6.94 o
   8   4   3      485.36      528.45      7.79 o
   9   4   3      143.12      160.51      4.83 o
  10   4   3      735.99      740.09     15.75 o
  11   4   3      421.08      439.99      8.51 o
  12   4   3        4.51        3.59      3.01 o
  13   4   3        1.70        2.99      3.14 o
  14   4   3      421.63      455.44     11.14 o
  15   4   3       96.72       99.52      8.58 o
  16   4   3       66.28       60.94      5.65 o
  17   4   3       32.13       25.12      5.13 o
  18   4   3        2.06       -0.62      4.48 o
  19   4   3       25.19        8.89      5.46 o
   1   5   3     3002.57     2980.30     15.45 o
   2   5   3     1300.34     1409.41      8.97 o
   3   5   3       93.10      114.36      2.38 o
   4   5   3       14.33        6.38      1.71 o
   5   5   3      173.36      174.32      2.82 o
   6   5   3       41.92       54.50      2.70 o
   7   5   3      322.67      313.20      4.93 o
   8   5   3        7.04        7.45      2.46 o
   9   5   3       14.45       11.34      2.32 o
  10   5   3       24.38       28.69      3.24 o
  11   5   3       11.22        6.49      3.35 o
  12   5   3        0.60        4.16      3.31 o
  13   5   3        0.20       -3.76      3.76 o
  14   5   3        0.25       -0.18      3.76 o
  15   5   3       16.73       11.77      4.13 o
  16   5   3        3.35        0.78      4.01 o
  17   5   3        0.21       -3.06      4.16 o
  18   5   3       28.92       32.78      5.81 o
   0   6   3       20.99       17.46      1.34 o
   1   6   3      320.93      330.64      3.16 o
   2   6   3        0.30        0.50      0.87 o
   3   6   3      651.75      765.57      6.82 o
   4   6   3     3428.39     3590.15     19.33 o
   5   6   3       30.16       28.50      1.89 o
   6   6   3      195.92      205.88      3.43 o
   7   6   3      188.15      193.44      3.84 o
   8   6   3        6.72        4.64      1.93 o
   9   6   3      938.97      911.71     10.68 o
  10   6   3        1.90        0.71      2.65 o
  11   6   3       59.08       57.17      4.26 o
  12   6   3      259.58      240.96      7.35 o
  13   6   3       69.75       64.01      4.67 o
  14   6   3       93.43       88.73      5.43 o
  15   6   3       21.50       15.55      4.39 o
  16   6   3       98.72       88.39      6.34 o
  17   6   3       20.38        8.82      5.13 o
   1   7   3      422.44      434.87      3.97 o
   2   7   3      117.31      110.85      2.05 o
   3   7   3      590.07      587.00      5.40 o
   4   7   3      203.27      198.58      3.44 o
   5   7   3        3.35        3.87      1.17 o
   6   7   3      580.94      539.97      5.75 o
   7   7   3      333.80      354.02      5.06 o
   8   7   3      416.83      415.07      6.42 o
   9   7   3      184.53      192.33      4.78 o
  10   7   3      622.44      568.42      9.09 o
  11   7   3     1087.13     1100.03     12.51 o
  12   7   3        0.09       -1.44      2.80 o
  13   7   3        6.61        6.24      3.35 o
  14   7   3      206.85      197.67      7.64 o
  15   7   3        8.48        4.57      4.14 o
  16   7   3       83.98       92.59      7.05 o
  17   7   3        5.44       -0.14      4.81 o
   0   8   3       14.62       20.75      3.08 o
   1   8   3      357.30      314.07      3.63 o
   2   8   3      143.01      122.95      2.64 o
   3   8   3     1418.17     1378.97     10.75 o
   4   8   3       21.94       20.36      2.07 o
   5   8   3      716.84      685.37      8.99 o
   6   8   3     2248.66     2228.80     20.07 o
   7   8   3      408.05      400.68      7.51 o
   8   8   3       81.65       85.14      3.71 o
   9   8   3      390.32      408.60      7.20 o
  10   8   3        3.79        5.26      2.67 o
  11   8   3      159.14      163.26      6.43 o
  12   8   3       53.35       66.42      5.22 o
  13   8   3       96.67       87.09      5.65 o
  14   8   3       46.17       47.66      6.27 o
  15   8   3       19.26        9.60      4.24 o
  16   8   3       28.34       31.55      8.60 o
   1   9   3      313.30      304.38      5.84 o
   2   9   3      869.30      853.10      8.50 o
   3   9   3      333.23      330.13      6.94 o
   4   9   3      753.40      752.17     10.07 o
   5   9   3      411.91      400.76      9.26 o
   6   9   3      171.26      169.65      5.51 o
   7   9   3      101.56       88.05      5.73 o
   8   9   3      194.00      198.07      5.96 o
   9   9   3       27.01       31.48      3.13 o
  10   9   3        1.04       -0.61      2.53 o
  11   9   3       37.85       41.36      4.19 o
  12   9   3      193.40      210.05      7.38 o
  13   9   3       33.37       55.05      6.06 o
  14   9   3       21.16       28.62      4.54 o
  15   9   3       92.88       94.41      6.55 o
   0  10   3      907.41      947.14     15.89 o
   1  10   3      428.18      452.91      8.79 o
   2  10   3       39.27       34.87      3.98 o
   3  10   3      510.92      498.39      9.13 o
   4  10   3       81.83       81.81      5.36 o
   5  10   3      159.23      158.07      6.95 o
   6  10   3        0.05       -3.22      3.22 o
   7  10   3       46.48       53.80      5.36 o
   8  10   3      101.70      108.03      6.95 o
   9  10   3      112.75      110.51     11.84 o
  10  10   3      172.49      189.15      9.62 o
  11  10   3       47.67       45.42      6.17 o
  12  10   3        6.48        6.65      5.30 o
  13  10   3       15.73       17.14      5.96 o
   1  11   3        5.47        3.80      4.80 o
   2  11   3       51.98       60.51      5.66 o
   3  11   3      146.91      176.05      7.82 o
   4  11   3      185.51      179.98      6.79 o
   5  11   3        3.01        4.25      3.39 o
   6  11   3       11.51       13.48      4.07 o
   7  11   3        0.31       -3.52      3.52 o
   8  11   3       71.55       81.67      9.75 o
   9  11   3        0.12       -3.06      4.11 o
  10  11   3       45.35       49.26      8.05 o
  11  11   3       84.15       82.64      7.46 o
   0  12   3        7.22       -6.65      6.65 o
   1  12   3       86.52      103.39      8.43 o
   2  12   3       18.73       16.66      5.80 o
   3  12   3       27.07       27.52      9.51 o
   4  12   3        8.12       -1.97      6.93 o
   5  12   3       38.95       36.96      5.94 o
   6  12   3        2.52       -0.60      4.77 o
   7  12   3        0.77        5.23      3.91 o
   8  12   3        3.02        4.44      4.16 o
   9  12   3       73.14       98.98      7.82 o
   1  13   3       28.92       40.33      6.92 o
   2  13   3        7.53       13.77      6.87 o
   3  13   3       47.66       67.79     16.38 o
   4  13   3        8.55       10.53     14.10 o
   5  13   3       32.39       51.62     10.56 o
   6  13   3       31.19       31.63      9.67 o
   0   0   4        2.58       -0.85      0.85 o
   1   0   4     2772.36     2554.89     15.49 o
   2   0   4     9215.65     8998.10     48.12 o
   3   0   4      116.18      104.32      2.34 o
   4   0   4      771.20      820.80      9.85 o
   5   0   4      675.46      746.34     11.36 o
   6   0   4        3.89        8.32      4.08 o
   7   0   4      805.43      825.53     13.50 o
   8   0   4     3420.75     3302.96     38.00 o
   9   0   4     1521.29     1486.00     21.74 o
  10   0   4     1628.82     1641.43     24.21 o
  11   0   4       62.79       54.04      5.60 o
  12   0   4       51.42       41.27      5.58 o
  13   0   4      547.56      518.53     19.67 o
  14   0   4        2.41       -3.86      4.59 o
  15   0   4      157.78      183.47     10.86 o
  16   0   4        0.04       -5.21      5.21 o
  17   0   4       22.32       32.35      7.23 o
  18   0   4        1.07       -6.24      6.24 o
  19   0   4        3.26       12.30      6.49 o
   1   1   4    13340.34    13190.51     47.30 o
   2   1   4     8793.70     8299.25     30.51 o
   3   1   4    19175.54    19334.33     81.88 o
   4   1   4    13502.03    13030.96     74.65 o
   5   1   4     5848.29     5846.92     38.10 o
   6   1   4      230.01      277.16      5.05 o
   7   1   4     2340.45     2439.68     20.53 o
   8   1   4      398.24      452.55      7.26 o
   9   1   4      469.08      467.46      7.85 o
  10   1   4       17.06       18.03      2.70 o
  11   1   4      150.21      160.51      5.69 o
  12   1   4       45.34       37.26      3.76 o
  13   1   4      402.25      389.75      8.84 o
  14   1   4        0.33       -3.16      3.16 o
  15   1   4      139.02      146.98      7.08 o
  16   1   4      261.21      279.97      9.40 o
  17   1   4      270.51      260.40      9.77 o
  18   1   4      120.03      141.13      8.07 o
  19   1   4       67.28       93.40      6.90 o
   0   2   4     1213.40     1173.61      6.44 o
   1   2   4      325.04      284.16      1.90 o
   2   2   4       57.39       43.64      0.87 o
   3   2   4     4027.81     3974.71     18.10 o
   4   2   4     3928.22     3873.09     22.86 o
   5   2   4        7.08        4.27      1.40 o
   6   2   4     3360.75     3362.21     26.00 o
   7   2   4     2238.32     2371.87     20.12 o
   8   2   4      433.72      426.93      8.22 o
   9   2   4      914.45      915.37     11.28 o
  10   2   4      220.15      167.47      5.93 o
  11   2   4      122.43      129.01      5.22 o
  12   2   4        9.70        5.66      2.99 o
  13   2   4      120.58      113.54      5.86 o
  14   2   4      203.91      224.39      9.37 o
  15   2   4      166.21      167.52      7.42 o
  16   2   4       21.15       26.35      4.96 o
  17   2   4        0.07       -0.66      4.42 o
  18   2   4        3.05       -2.98      5.15 o
  19   2   4       13.98        3.21      5.48 o
   1   3   4       88.43      119.74      1.36 o
   2   3   4       34.66       26.94      0.84 o
   3   3   4      564.64      553.36      3.76 o
   4   3   4        5.58        3.91      0.83 o
   5   3   4      353.79      376.58      4.72 o
   6   3   4     1799.50     1978.39     23.56 o
   7   3   4     3887.52     3951.12     30.91 o
   8   3   4        6.62        8.60      3.33 o
   9   3   4       31.84       40.61      3.05 o
  10   3   4      617.06      633.75      9.69 o
  11   3   4      290.43      290.44      7.13 o
  12   3   4       16.72       13.27      3.32 o
  13   3   4       50.28       54.83      4.45 o
  14   3   4       57.19       56.58      4.84 o
  15   3   4        8.51        2.72      3.85 o
  16   3   4        0.57       -4.27      4.27 o
  17   3   4       34.38       32.29      5.81 o
  18   3   4       49.25       46.87      5.94 o
  19   3   4       11.64        6.55      5.10 o
   0   4   4      450.52      412.60      4.26 o
   1   4   4     1168.03     1190.96      6.46 o
   2   4   4     1708.72     1861.70      9.73 o
   3   4   4     3899.03     4138.41     19.84 o
   4   4   4     2131.96     2268.62     13.08 o
   5   4   4      158.20      114.00      2.63 o
   6   4   4        7.68       10.59      1.58 o
   7   4   4      213.70      233.79      4.62 o
   8   4   4       17.39       27.51      2.66 o
   9   4   4        7.51       10.50      2.31 o
  10   4   4        0.17       -0.79      2.31 o
  11   4   4       71.19       72.58      4.35 o
  12   4   4       21.76       28.25      3.58 o
  13   4   4      231.41      252.21     11.46 o
  14   4   4        7.94        9.32      4.07 o
  15   4   4        0.90       -2.58      4.79 o
  16   4   4       11.60       12.12      4.93 o
  17   4   4      121.03      118.73      7.26 o
  18   4   4        1.71       -4.42      4.42 o
  19   4   4        3.17       -4.76      4.76 o
   1   5   4       40.78       37.72      1.37 o
   2   5   4      984.25     1213.28      7.62 o
   3   5   4     2300.19     2477.70     15.15 o
   4   5   4     1747.66     1778.15     10.34 o
   5   5   4      398.01      395.51      4.48 o
   6   5   4      136.56      161.21      4.48 o
   7   5   4      145.62      126.69      3.40 o
   8   5   4     1527.24     1450.69     12.68 o
   9   5   4       36.85       30.78      2.58 o
  10   5   4      324.96      295.64      6.28 o
  11   5   4       64.90       69.34      4.89 o
  12   5   4      476.61      511.27     11.62 o
  13   5   4      242.99      256.21     11.34 o
  14   5   4        0.47        2.83      3.82 o
  15   5   4        0.41        1.33      4.13 o
  16   5   4       67.16       59.72      6.12 o
  17   5   4       26.86       22.45      4.98 o
  18   5   4        2.40       -4.46      4.46 o
   0   6   4       21.69       28.37      1.77 o
   1   6   4        1.80        1.39      1.00 o
   2   6   4      668.31      670.40      6.38 o
   3   6   4        0.03       -0.48      1.12 o
   4   6   4       20.12       16.38      2.12 o
   5   6   4      200.76      237.18      2.98 o
   6   6   4      197.03      196.79      3.43 o
   7   6   4      317.84      305.09      4.70 o
   8   6   4       40.62       48.45      2.81 o
   9   6   4      195.18      173.48      5.24 o
  10   6   4      141.60      128.43      4.99 o
  11   6   4       95.41       86.70      4.51 o
  12   6   4        9.11        7.33      3.41 o
  13   6   4       10.43       12.51      4.24 o
  14   6   4      252.50      249.09      8.49 o
  15   6   4       48.76       36.93      4.63 o
  16   6   4       14.48        9.99      6.28 o
  17   6   4       11.20        6.83      4.52 o
   1   7   4      123.76      132.05      2.21 o
   2   7   4       68.51       61.84      2.03 o
   3   7   4       77.57       85.35      2.69 o
   4   7   4      226.18      212.78      3.82 o
   5   7   4      131.51      121.43      3.21 o
   6   7   4      114.81      125.05      2.98 o
   7   7   4       78.84       75.69      3.67 o
   8   7   4       94.34       95.99      3.73 o
   9   7   4      235.52      227.29      5.40 o
  10   7   4      169.02      188.86      6.14 o
  11   7   4      532.15      522.65      9.14 o
  12   7   4       17.12       27.07      4.32 o
  13   7   4        0.51       -0.39      3.41 o
  14   7   4       11.74       14.29      3.90 o
  15   7   4       10.99        8.09      4.20 o
  16   7   4        0.18       -3.81      3.81 o
  17   7   4        8.63       -4.83      5.10 o
   0   8   4      685.35      665.80     10.37 o
   1   8   4       32.43       35.79      1.50 o
   2   8   4        0.11       -1.11      1.11 o
   3   8   4       16.92       18.25      2.00 o
   4   8   4      439.16      429.79      6.32 o
   5   8   4      587.81      554.52      8.07 o
   6   8   4       38.50       47.25      5.00 o
   7   8   4      233.13      211.16      4.83 o
   8   8   4      150.21      146.00      4.54 o
   9   8   4       26.79       28.15      3.01 o
  10   8   4       44.37       44.51      3.59 o
  11   8   4      343.57      375.66      7.69 o
  12   8   4      456.10      433.64      9.50 o
  13   8   4      160.54      152.76      6.82 o
  14   8   4       14.03       20.60      4.47 o
  15   8   4      204.29      218.68      8.54 o
  16   8   4        2.76        7.39      4.61 o
   1   9   4      247.57      260.14      5.57 o
   2   9   4       49.60       50.41      4.64 o
   3   9   4        0.01       -0.12      2.71 o
   4   9   4       18.88       23.78      3.63 o
   5   9   4      316.17      307.94      8.62 o
   6   9   4      627.25      630.85     10.16 o
   7   9   4      714.34      691.61     11.25 o
   8   9   4       50.62       46.88      4.15 o
   9   9   4        2.20        3.51      2.53 o
  10   9   4        0.01       -0.19      2.62 o
  11   9   4       85.20       96.11      5.17 o
  12   9   4       44.47       59.80      4.71 o
  13   9   4        0.01       -3.34      3.34 o
  14   9   4        0.43       -2.59      3.79 o
   0  10   4       14.35        9.29      6.88 o
   1  10   4      123.19      107.37      6.45 o
   2  10   4       24.43       23.29      2.22 o
   3  10   4       17.04       19.34      2.35 o
   4  10   4      214.95      203.96      7.81 o
   5  10   4      746.96      768.03     13.74 o
   6  10   4      107.97      113.60      6.64 o
   7  10   4       10.64        5.27      3.82 o
   8  10   4       37.62       44.00      3.96 o
   9  10   4        8.18        1.79      4.62 o
  10  10   4        6.73       16.50      3.90 o
  11  10   4        5.77        1.76      4.78 o
  12  10   4       31.50       22.08      4.60 o
  13  10   4        5.45       -3.79      4.18 o
   1  11   4       56.89       61.65      4.83 o
   2  11   4      199.22      203.88      8.59 o
   3  11   4       37.15       26.04      4.52 o
   4  11   4       41.65       39.05      4.12 o
   5  11   4      154.75      141.51      6.72 o
   6  11   4       23.28       23.02      4.40 o
   7  11   4       50.93       65.76      5.87 o
   8  11   4       56.34       46.05      6.42 o
   9  11   4        5.70        1.64      4.30 o
  10  11   4        4.29        5.07      5.55 o
  11  11   4       37.85       32.99      7.28 o
   0  12   4       89.98      114.84     20.09 o
   1  12   4        4.50        5.04      5.30 o
   2  12   4       34.15       34.57      6.51 o
   3  12   4        0.04        0.31      5.88 o
   4  12   4        5.87       15.57     13.68 o
   5  12   4       40.75       41.35      6.31 o
   6  12   4        0.35       -4.45      4.45 o
   7  12   4        2.09       -0.69      3.78 o
   8  12   4        8.12       12.29      4.69 o
   9  12   4       57.17       57.45      6.79 o
   1  13   4      122.51      153.74     10.24 o
   2  13   4       12.50        6.20      8.41 o
   3  13   4       11.71        2.69      6.73 o
   4  13   4       94.48      103.80     12.98 o
   5  13   4        0.06        5.70      9.01 o
   1   1   5     8149.34     7582.67     27.79 o
   2   1   5     7847.71     7703.88     28.53 o
   3   1   5     8486.63     8226.71     35.97 o
   4   1   5    10241.06    10089.56     65.62 o
   5   1   5     1478.29     1449.44     12.02 o
   6   1   5     4395.72     4375.33     32.66 o
   7   1   5      261.82      250.31      5.24 o
   8   1   5     1172.78     1131.95     12.51 o
   9   1   5      112.29      123.98      7.91 o
  10   1   5       15.47        8.99      2.54 o
  11   1   5      365.22      374.47      8.22 o
  12   1   5       62.60       55.41      4.40 o
  13   1   5      145.76      130.76      6.21 o
  14   1   5       12.78        8.41      3.87 o
  15   1   5      127.59      138.62      9.01 o
  16   1   5        8.33        4.00      4.16 o
  17   1   5       34.55       37.71      5.61 o
  18   1   5       22.75       27.83      5.49 o
  19   1   5        1.30        7.55      5.79 o
   0   2   5       29.61       14.90      0.82 o
   1   2   5     5490.73     5198.82     19.07 o
   2   2   5     4171.86     4042.88     16.51 o
   3   2   5     1612.41     1763.47      9.11 o
   4   2   5      275.37      299.96      3.08 o
   5   2   5     1250.71     1260.24     10.85 o
   6   2   5        0.10       -0.44      1.54 o
   7   2   5     2346.58     2359.22     24.99 o
   8   2   5      953.41      993.23     11.51 o
   9   2   5      430.21      455.47      7.83 o
  10   2   5       14.00       11.04      2.58 o
  11   2   5        0.46       -1.92      2.46 o
  12   2   5      565.54      566.85     10.27 o
  13   2   5      179.38      162.95      6.69 o
  14   2   5       37.02       36.99      4.52 o
  15   2   5       13.03       17.03      5.29 o
  16   2   5       39.49       39.48      5.39 o
  17   2   5       72.71       72.77      7.09 o
  18   2   5       19.03       28.73      6.29 o
  19   2   5        0.99       -5.62      5.62 o
   1   3   5      606.76      627.76      3.58 o
   2   3   5      548.56      558.15      3.78 o
   3   3   5      375.68      403.74      3.42 o
   4   3   5       56.10       65.64      2.11 o
   5   3   5     1485.79     1495.87     15.18 o
   6   3   5        4.90        6.25      1.53 o
   7   3   5     1502.20     1666.80     15.70 o
   8   3   5      460.43      487.88      7.63 o
   9   3   5       81.06       87.12      4.77 o
  10   3   5      648.73      664.62      9.97 o
  11   3   5      218.93      199.26      6.12 o
  12   3   5      866.38      901.39     12.94 o
  13   3   5        0.08        2.78      3.36 o
  14   3   5       55.71       45.35      4.69 o
  15   3   5       49.50       64.43      5.95 o
  16   3   5        4.76       -5.03      5.91 o
  17   3   5        1.13       -2.17      4.70 o
  18   3   5        1.21       -2.44      4.93 o
  19   3   5       13.75        3.85      5.10 o
   0   4   5      889.99      873.96      7.96 o
   1   4   5    10159.01    10832.42     44.73 o
   2   4   5     5556.83     5641.73     26.13 o
   3   4   5     5111.33     5464.61     25.76 o
   4   4   5       20.23       13.88      1.15 o
   5   4   5     1953.00     2121.01     13.42 o
   6   4   5        2.23        0.43      1.44 o
   7   4   5      182.69      181.79      3.92 o
   8   4   5      268.98      263.78      5.27 o
   9   4   5      169.43      180.04      5.11 o
  10   4   5      202.73      223.45      5.99 o
  11   4   5      314.40      301.38      7.24 o
  12   4   5      477.96      488.61      9.50 o
  13   4   5       38.71       41.39      4.87 o
  14   4   5        1.43        2.12      3.98 o
  15   4   5       19.45       18.08      6.91 o
  16   4   5        7.16        5.39      4.48 o
  17   4   5       11.76        7.63      4.99 o
  18   4   5        3.61       -2.22      5.25 o
   1   5   5     2433.72     2529.14     12.91 o
   2   5   5      624.62      722.35      5.66 o
   3   5   5      378.06      396.96      3.82 o
   4   5   5       86.24       66.30      1.77 o
   5   5   5       23.60       25.17      1.73 o
   6   5   5      176.49      195.72      3.44 o
   7   5   5        1.10       -0.11      1.46 o
   8   5   5       68.08       64.42      2.95 o
   9   5   5        8.06        5.25      1.91 o
  10   5   5        4.53        1.00      2.28 o
  11   5   5      198.17      190.98      6.43 o
  12   5   5        3.12        2.52      3.58 o
  13   5   5      314.80      323.64      9.44 o
  14   5   5       45.80       45.17      5.15 o
  15   5   5       24.96       19.61      4.82 o
  16   5   5       13.26       11.78      5.06 o
  17   5   5        7.19        0.88      4.93 o
  18   5   5        5.43       -2.40      4.84 o
   0   6   5     4053.55     4290.12     38.79 o
   1   6   5      370.99      359.94      3.37 o
   2   6   5      469.38      497.19      4.53 o
   3   6   5       72.43       62.63      2.28 o
   4   6   5       33.49       38.08      1.99 o
   5   6   5      771.34      740.80      6.40 o
   6   6   5        7.34        5.26      1.22 o
   7   6   5      186.88      202.79      3.93 o
   8   6   5     1400.36     1348.55     13.37 o
   9   6   5      868.85      895.78     10.82 o
  10   6   5       26.48       40.26      3.38 o
  11   6   5       54.88       63.48      4.20 o
  12   6   5      131.35      135.87      5.64 o
  13   6   5      256.95      250.40      7.90 o
  14   6   5      155.50      167.08      7.33 o
  15   6   5        7.59        7.97      4.08 o
  16   6   5       11.60        5.30      4.18 o
  17   6   5        3.86       -0.84      4.43 o
   1   7   5      236.93      244.76      3.09 o
   2   7   5      225.07      227.64      3.33 o
   3   7   5        8.92       11.45      1.51 o
   4   7   5      348.57      339.82      4.83 o
   5   7   5       60.63       55.59      2.82 o
   6   7   5      414.36      383.10      5.31 o
   7   7   5      253.68      286.00      5.25 o
   8   7   5       55.63       53.14      4.42 o
   9   7   5      118.81      123.50      4.46 o
  10   7   5      244.61      232.90      6.27 o
  11   7   5       47.98       51.03      4.65 o
  12   7   5      213.93      210.64      7.24 o
  13   7   5        0.03       -2.22      3.48 o
  14   7   5      190.22      172.77      7.38 o
  15   7   5       31.21       33.56      4.90 o
  16   7   5      109.44       90.91      6.30 o
   0   8   5      775.85      784.30     11.96 o
   1   8   5        5.69        6.13      1.39 o
   2   8   5       45.09       45.97      2.18 o
   3   8   5       92.91       97.18      3.88 o
   4   8   5      187.83      183.04      4.90 o
   5   8   5       26.28       16.15      2.87 o
   6   8   5      221.27      243.76      8.48 o
   7   8   5       58.17       60.84      4.13 o
   8   8   5        1.00        4.16      2.48 o
   9   8   5      231.30      229.14      6.21 o
  10   8   5       24.59       20.53      3.31 o
  11   8   5      356.98      373.47      8.34 o
  12   8   5       34.19       34.28      3.94 o
  13   8   5        0.37       -3.21      3.21 o
  14   8   5        3.98        5.80      3.80 o
  15   8   5      220.89      255.70      9.32 o
   1   9   5      293.08      292.56      5.98 o
   2   9   5      391.91      347.49      6.38 o
   3   9   5        1.53        0.39      1.87 o
   4   9   5      120.54      118.57      3.98 o
   5   9   5      295.83      301.59      6.30 o
   6   9   5      308.15      294.39     11.34 o
   7   9   5       22.68       18.27      3.54 o
   8   9   5        2.03        4.30      3.14 o
   9   9   5       96.96       86.07      5.34 o
  10   9   5      326.45      339.76      7.71 o
  11   9   5       24.35       26.24      4.78 o
  12   9   5       56.43       55.26      4.66 o
  13   9   5        8.45        3.51      3.55 o
  14   9   5        3.69        9.84      4.00 o
   0  10   5     3017.32     2885.66     36.30 o
   1  10   5       16.36       25.70      3.12 o
   2  10   5      266.01      272.50      5.22 o
   3  10   5       88.96       86.87      4.29 o
   4  10   5      175.66      184.04      5.18 o
   5  10   5       30.65       51.28      3.71 o
   6  10   5      348.96      330.00      7.70 o
   7  10   5       27.19       28.31      3.47 o
   8  10   5        3.19        0.87      3.59 o
   9  10   5       18.88       18.77      4.36 o
  10  10   5      244.96      273.86      8.68 o
  11  10   5        5.83        7.84      3.95 o
  12  10   5       11.96        5.80      4.25 o
  13  10   5        0.47       -4.14      4.14 o
   1  11   5      126.39      134.21      7.44 o
   2  11   5        2.90       -2.11      3.37 o
   3  11   5       12.77       10.83      4.14 o
   4  11   5       57.79       50.90      4.64 o
   5  11   5        2.67        3.98      3.42 o
   6  11   5        6.78        2.52      3.60 o
   7  11   5        8.63        4.96      4.05 o
   8  11   5       28.92       24.29      4.97 o
   9  11   5       50.34       63.24      6.38 o
  10  11   5       30.34       27.85      5.51 o
  11  11   5        4.97       -3.84      4.85 o
   0  12   5      383.84      394.53     22.23 o
   1  12   5        0.01        3.97      5.23 o
   2  12   5       42.41       32.61      7.06 o
   3  12   5        0.42       -1.39      5.53 o
   4  12   5        2.68        1.73      4.60 o
   5  12   5       49.26       67.38      7.36 o
   6  12   5        5.14        5.51      6.54 o
   7  12   5        3.21        9.19      5.47 o
   8  12   5       40.45       44.29      5.62 o
   9  12   5       21.51       42.35     10.62 o
   1  13   5        8.44        2.35      6.54 o
   2  13   5        6.39        9.40      6.91 o
   3  13   5       21.88       36.76      7.65 o
   4  13   5        0.06        8.26     10.26 o
   5  13   5       34.10       44.15     11.07 o
   0   0   6    13230.69    13271.90    139.44 o
   1   0   6     1867.43     1719.07     11.66 o
   2   0   6     1299.89     1341.15      9.21 o
   3   0   6     8712.92     8731.15     58.40 o
   4   0   6     1145.92     1095.04     14.84 o
   5   0   6     6189.21     5957.74     60.16 o
   6   0   6      365.56      385.67      8.55 o
   7   0   6        0.27       -2.10      2.10 o
   8   0   6     2774.78     2753.74     33.50 o
   9   0   6     4896.36     4750.30     52.75 o
  10   0   6      126.82      137.54      7.56 o
  11   0   6        5.61        2.14      3.89 o
  12   0   6      189.81      208.55      9.20 o
  13   0   6     1211.74     1171.22     22.22 o
  14   0   6       63.01       51.10      6.73 o
  15   0   6        4.09        2.80      5.38 o
  16   0   6        0.71       -5.53      5.53 o
  17   0   6      126.23      131.77     10.48 o
  18   0   6        2.47        2.23      6.91 o
  19   0   6       78.09       88.23     10.39 o
   1   1   6     1585.43     1458.32      6.59 o
   2   1   6      259.34      243.55      2.09 o
   3   1   6    12816.11    12667.50     54.06 o
   4   1   6        8.35        4.37      1.96 o
   5   1   6       14.76       19.59      1.80 o
   6   1   6      620.67      640.88      8.14 o
   7   1   6     2889.66     2969.88     24.45 o
   8   1   6      844.42      861.04     10.70 o
   9   1   6     1071.14     1049.53     12.63 o
  10   1   6      341.62      352.04      7.38 o
  11   1   6      494.47      530.42      9.53 o
  12   1   6       75.38       75.10      4.73 o
  13   1   6     2834.97     2860.54     27.74 o
  14   1   6       22.78       21.39      4.35 o
  15   1   6       27.19       31.18      4.63 o
  16   1   6        1.15       -0.47      4.17 o
  17   1   6      240.08      225.02      9.38 o
  18   1   6       38.64       38.94      6.16 o
  19   1   6        7.69       11.22      5.83 o
   0   2   6        5.53       11.28      0.90 o
   1   2   6      201.67      196.17      1.87 o
   2   2   6     4198.82     4068.13     17.25 o
   3   2   6     2543.16     2444.13     12.50 o
   4   2   6      840.92      827.09      5.65 o
   5   2   6     3202.18     3152.80     21.06 o
   6   2   6      774.44      796.84      8.48 o
   7   2   6     1675.79     1595.06     16.82 o
   8   2   6       63.58       52.31      3.26 o
   9   2   6      367.66      387.25      7.31 o
  10   2   6      368.76      380.51      8.47 o
  11   2   6       10.98        9.31      3.05 o
  12   2   6      603.33      577.90     10.42 o
  13   2   6      213.83      213.84      7.30 o
  14   2   6        1.17        0.27      3.58 o
  15   2   6      141.63      139.72      7.13 o
  16   2   6      118.39      139.48      7.60 o
  17   2   6       13.13        4.46      5.01 o
  18   2   6        1.47       -1.87      5.40 o
  19   2   6       42.72       52.05      7.30 o
   1   3   6      376.61      365.39      2.83 o
   2   3   6     1767.77     1909.32      9.69 o
   3   3   6     1287.54     1200.27      7.17 o
   4   3   6     1470.29     1637.39     10.30 o
   5   3   6      139.85      155.02      3.16 o
   6   3   6     2388.93     2456.21     16.52 o
   7   3   6      483.24      479.32      7.24 o
   8   3   6      371.28      385.03      6.78 o
   9   3   6       79.15       87.04      4.76 o
  10   3   6       68.94       62.49      4.01 o
  11   3   6       20.10       20.07      3.36 o
  12   3   6      201.66      189.02      7.52 o
  13   3   6       42.20       36.15      4.22 o
  14   3   6       39.12       37.98      4.52 o
  15   3   6      193.26      190.67      8.67 o
  16   3   6       88.99       96.25      7.23 o
  17   3   6        0.31       -4.06      4.67 o
  18   3   6       24.66       14.10      5.85 o
  19   3   6       12.26       18.05      6.07 o
   0   4   6     3723.06     3883.63     25.34 o
   1   4   6       14.84       19.42      1.12 o
   2   4   6      179.10      231.81      2.75 o
   3   4   6      256.43      207.83      2.56 o
   4   4   6      696.02      770.60      6.29 o
   5   4   6      254.89      239.78      3.27 o
   6   4   6     3177.08     3251.10     22.15 o
   7   4   6      275.92      263.24      4.53 o
   8   4   6        2.45       -1.10      1.61 o
   9   4   6      129.26      112.85      4.16 o
  10   4   6        2.94       -2.25      2.25 o
  11   4   6        1.77        3.03      3.44 o
  12   4   6      254.07      260.49      7.29 o
  13   4   6       85.98       79.32      5.83 o
  14   4   6        0.13       -3.84      3.84 o
  15   4   6      133.37      138.35      7.68 o
  16   4   6        2.93       -2.84      4.38 o
  17   4   6       94.37      105.11      7.83 o
  18   4   6        0.45       -4.72      4.72 o
   1   5   6      286.38      306.52      3.06 o
   2   5   6     5081.66     5674.89     34.63 o
   3   5   6      561.65      545.10      4.45 o
   4   5   6       32.99       47.63      1.79 o
   5   5   6       51.90       56.49      2.04 o
   6   5   6       59.31       60.77      3.72 o
   7   5   6      144.17      125.10      3.54 o
   8   5   6       70.31       67.60      3.04 o
   9   5   6      233.23      217.38      5.94 o
  10   5   6       45.25       44.66      4.15 o
  11   5   6        6.00        5.08      3.04 o
  12   5   6       67.82       66.38      4.77 o
  13   5   6       19.32       21.71      4.31 o
  14   5   6        0.00        1.84      3.99 o
  15   5   6       61.61       68.71      5.98 o
  16   5   6       21.55       25.05      5.29 o
  17   5   6       11.12       -0.15      4.83 o
  18   5   6       22.90       17.56      6.12 o
   0   6   6     2833.78     3108.03     21.61 o
   1   6   6      244.10      217.54      2.80 o
   2   6   6       19.78       21.70      1.47 o
   3   6   6      129.49      135.77      2.63 o
   4   6   6       33.09       34.09      2.36 o
   5   6   6        0.50        0.13      1.08 o
   6   6   6       39.34       42.27      1.99 o
   7   6   6      131.95      125.04      4.59 o
   8   6   6      226.07      242.82      5.53 o
   9   6   6      174.35      179.62      5.26 o
  10   6   6       38.59       45.37      3.59 o
  11   6   6       63.76       62.30      4.14 o
  12   6   6        3.27       -2.36      4.18 o
  13   6   6      199.12      203.99     12.59 o
  14   6   6       29.45       26.55      4.29 o
  15   6   6      132.90      143.58      7.33 o
  16   6   6        0.03       -3.98      3.98 o
  17   6   6       11.97        4.73      4.25 o
   1   7   6      769.48      777.37      4.97 o
   2   7   6      336.96      380.33      4.76 o
   3   7   6       32.02       32.87      1.93 o
   4   7   6      264.63      277.62      4.51 o
   5   7   6       39.42       38.23      2.87 o
   6   7   6      127.15      120.64      4.23 o
   7   7   6      209.99      210.52      5.37 o
   8   7   6      158.79      176.20      4.80 o
   9   7   6      169.96      150.10      5.24 o
  10   7   6       27.55       32.22      3.42 o
  11   7   6      238.96      218.62      6.54 o
  12   7   6        0.74        0.14      3.24 o
  13   7   6       27.66       27.82      4.55 o
  14   7   6       33.30       36.66      5.31 o
  15   7   6       43.19       34.77      5.16 o
  16   7   6       23.66       27.49      4.92 o
   0   8   6        1.88        5.07      1.47 o
   1   8   6        3.86        5.14      1.58 o
   2   8   6      156.14      164.06      3.66 o
   3   8   6       23.57       31.11      2.76 o
   4   8   6      206.12      202.11      6.56 o
   5   8   6      126.39      114.18      4.94 o
   6   8   6       28.09       21.85      3.23 o
   7   8   6        0.43       -0.77      2.80 o
   8   8   6      206.50      199.15      6.76 o
   9   8   6      242.94      210.91      6.21 o
  10   8   6        3.04        2.49      2.85 o
  11   8   6       88.95       94.26      5.18 o
  12   8   6       23.36       22.02      3.79 o
  13   8   6       88.56       87.21      6.10 o
  14   8   6        0.03       -3.56      3.56 o
  15   8   6      315.96      356.34     10.33 o
   1   9   6        7.47        6.11      1.69 o
   2   9   6      366.93      343.86      5.58 o
   3   9   6       46.84       37.00      2.88 o
   4   9   6       27.83       23.30      2.68 o
   5   9   6        9.94       10.95      2.95 o
   6   9   6       12.88       14.83      3.07 o
   7   9   6      194.19      190.26      7.70 o
   8   9   6       25.46       18.99      4.15 o
   9   9   6        2.88        2.25      3.79 o
  10   9   6        6.37        9.80      5.68 o
  11   9   6      192.55      208.24      6.90 o
  12   9   6        4.76        1.06      3.35 o
  13   9   6       33.74       30.92      4.52 o
  14   9   6        0.30        6.20      4.02 o
   0  10   6      508.30      587.03     15.20 o
   1  10   6       68.19       75.81      4.33 o
   2  10   6       57.67       69.59      3.45 o
   3  10   6       73.21       65.06      3.56 o
   4  10   6       13.37       17.72      2.63 o
   5  10   6       74.38       79.52      6.84 o
   6  10   6        1.56        4.28      2.86 o
   7  10   6        0.35        0.48      2.91 o
   8  10   6       55.71       45.61      4.21 o
   9  10   6       70.42       62.34      5.03 o
  10  10   6        5.91        4.10      3.70 o
  11  10   6        9.72        0.56      3.74 o
  12  10   6        0.48        0.28      5.10 o
  13  10   6       11.38        9.41      4.67 o
   1  11   6       43.18       32.87      4.17 o
   2  11   6        0.14        0.74      3.67 o
   3  11   6      160.56      175.02      8.28 o
   4  11   6       14.16        5.53      4.06 o
   5  11   6       21.62       25.61      4.40 o
   6  11   6       75.36       78.21      5.88 o
   7  11   6       90.87      103.61      7.10 o
   8  11   6       78.76       97.43      7.09 o
   9  11   6       14.27        4.32      4.56 o
  10  11   6        2.94        4.36      5.82 o
  11  11   6        9.23        4.98      6.42 o
   0  12   6      119.69      141.92     13.30 o
   1  12   6       14.80       14.81      5.63 o
   2  12   6        1.92       -1.81      5.58 o
   3  12   6       20.48       20.69      4.80 o
   4  12   6       50.40       53.15      6.49 o
   5  12   6       30.32       26.02      8.17 o
   6  12   6       51.58       57.68      7.36 o
   7  12   6        1.15       -2.05      5.38 o
   8  12   6        2.02       11.14      4.74 o
   1  13   6        2.21        8.28      7.16 o
   2  13   6       17.21       13.40      7.16 o
   3  13   6       11.69       10.93      7.49 o
   4  13   6       33.33       55.49     11.07 o
   5  13   6        4.70        9.73      8.75 o
   1   1   7      277.05      277.31      2.44 o
   2   1   7     4470.13     4361.42     20.57 o
   3   1   7        3.13        3.69      0.62 o
   4   1   7      184.05      213.43      2.87 o
   5   1   7      449.09      426.83      6.76 o
   6   1   7       55.60       46.31      3.12 o
   7   1   7      334.14      310.44      6.10 o
   8   1   7     3315.94     3328.57     27.61 o
   9   1   7      212.17      201.17      5.63 o
  10   1   7       12.24        8.51      2.60 o
  11   1   7      235.18      238.07      6.80 o
  12   1   7      190.67      194.55      6.90 o
  13   1   7      333.98      358.92      9.00 o
  14   1   7      119.84      116.23      6.50 o
  15   1   7       26.14       24.43      4.46 o
  16   1   7       20.71       20.20      4.79 o
  17   1   7      157.39      163.09      8.15 o
  18   1   7       45.08       45.82      6.24 o
  19   1   7       15.94       29.88      6.39 o
   0   2   7     2189.93     1982.36     13.10 o
   1   2   7     2546.14     2544.11     11.87 o
   2   2   7      342.67      356.34      2.88 o
   3   2   7      101.20      132.18      2.05 o
   4   2   7      169.89      164.25      3.30 o
   5   2   7       35.27       56.26      1.96 o
   6   2   7        0.00       -1.55      1.55 o
   7   2   7     3628.60     3560.70     28.49 o
   8   2   7     3346.64     3507.74     28.77 o
   9   2   7       76.62       76.56      4.08 o
  10   2   7       72.84       62.40      3.87 o
  11   2   7      147.50      133.79      5.56 o
  12   2   7      351.97      373.32      8.63 o
  13   2   7       55.70       59.69      4.77 o
  14   2   7       26.96       30.22      4.44 o
  15   2   7        4.65        8.89      4.23 o
  16   2   7      469.82      476.48     12.97 o
  17   2   7        8.54        9.88      5.22 o
  18   2   7       32.47       26.35      6.19 o
  19   2   7      147.01      176.43     10.51 o
   1   3   7      411.61      393.14      3.38 o
   2   3   7     1107.14     1099.76      6.24 o
   3   3   7      446.69      449.08      3.92 o
   4   3   7       93.46       89.00      2.05 o
   5   3   7       24.61       13.26      1.48 o
   6   3   7      234.55      211.72      3.79 o
   7   3   7       63.17       46.05      2.38 o
   8   3   7       10.73        6.89      2.21 o
   9   3   7       42.89       42.42      3.22 o
  10   3   7      316.02      306.50      7.10 o
  11   3   7      235.58      228.44      6.60 o
  12   3   7       61.77       57.92      4.59 o
  13   3   7       14.68        8.71      3.52 o
  14   3   7       30.52       25.70      4.39 o
  15   3   7       89.63       81.02      6.80 o
  16   3   7      321.57      354.99     11.44 o
  17   3   7       53.53       54.79      6.57 o
  18   3   7        0.59       -2.29      5.48 o
  19   3   7        8.35        2.68      6.02 o
   0   4   7        0.00       -1.07      1.07 o
   1   4   7     4312.64     4784.25     21.04 o
   2   4   7      954.83     1033.72      6.27 o
   3   4   7     4001.29     4260.11     21.65 o
   4   4   7      976.26     1094.84      8.21 o
   5   4   7      143.60      187.49      3.38 o
   6   4   7      256.18      267.01      4.27 o
   7   4   7      332.01      324.97      6.35 o
   8   4   7       20.11       22.63      2.74 o
   9   4   7       16.45       11.63      2.20 o
  10   4   7       86.46       87.42      4.18 o
  11   4   7      420.03      414.19      8.63 o
  12   4   7      169.73      158.28      7.65 o
  13   4   7       94.00       94.16      6.29 o
  14   4   7        0.00        1.25      4.49 o
  15   4   7       36.09       28.35      6.40 o
  16   4   7       24.02       40.39      5.76 o
  17   4   7       38.40       39.19      6.18 o
  18   4   7       26.15       21.88      6.08 o
   1   5   7     3680.45     3853.91     18.26 o
   2   5   7      628.05      701.82      5.55 o
   3   5   7       47.39       54.70      1.67 o
   4   5   7      514.50      584.96      5.71 o
   5   5   7      416.62      450.48      4.82 o
   6   5   7       22.46       27.09      2.12 o
   7   5   7      147.88      153.06      3.86 o
   8   5   7       18.06       20.59      2.24 o
   9   5   7       89.40       88.16      3.64 o
  10   5   7      108.11      103.18      4.59 o
  11   5   7        0.81       -0.27      2.81 o
  12   5   7       47.39       39.20      4.13 o
  13   5   7        0.07        1.55      3.26 o
  14   5   7        1.56       -2.82      3.95 o
  15   5   7        3.57       -1.33      3.76 o
  16   5   7        5.84       11.08      4.89 o
  17   5   7        0.39        2.41      4.85 o
  18   5   7       20.02       16.44      5.98 o
   0   6   7     2789.72     2968.26     20.82 o
   1   6   7      894.93      944.22      6.40 o
   2   6   7      668.07      718.40      5.31 o
   3   6   7      633.55      640.06      5.29 o
   4   6   7      102.46       91.24      1.86 o
   5   6   7      131.45      128.39      2.76 o
   6   6   7       42.70       50.10      2.32 o
   7   6   7      329.20      309.00      5.56 o
   8   6   7       36.45       39.54      3.00 o
   9   6   7       14.69        6.99      2.46 o
  10   6   7       18.31        8.47      2.88 o
  11   6   7       15.04       11.43      3.03 o
  12   6   7      255.08      237.33      7.51 o
  13   6   7      184.22      177.55      6.72 o
  14   6   7       46.16       42.14      4.39 o
  15   6   7       96.27      115.81      6.72 o
  16   6   7        8.66        6.53      4.32 o
  17   6   7        0.01       -4.11      4.11 o
   1   7   7      108.44      102.81      1.92 o
   2   7   7        5.92        4.09      1.06 o
   3   7   7       81.50       81.57      2.78 o
   4   7   7      150.47      164.26      3.93 o
   5   7   7      204.88      196.97      5.22 o
   6   7   7      791.02      741.62     10.28 o
   7   7   7       12.13       16.15      2.75 o
   8   7   7       50.24       43.90      3.19 o
   9   7   7      113.80      110.04      4.68 o
  10   7   7      770.99      778.10     11.90 o
  11   7   7      199.80      188.10      6.66 o
  12   7   7      191.11      200.21      7.35 o
  13   7   7       68.90       62.62      5.54 o
  14   7   7      172.40      186.97      8.23 o
  15   7   7       18.25       24.39      4.96 o
  16   7   7      261.19      232.46      9.90 o
   0   8   7       52.67       34.13      2.66 o
   1   8   7      241.15      232.59      4.20 o
   2   8   7       37.00       34.98      2.74 o
   3   8   7        9.21        5.99      2.25 o
   4   8   7       69.15       67.82      3.73 o
   5   8   7      299.97      291.30      7.11 o
   6   8   7       26.93       31.67      3.57 o
   7   8   7      364.05      340.13     10.50 o
   8   8   7       14.86        3.74      3.47 o
   9   8   7       10.97        4.89      3.78 o
  10   8   7        3.56        3.33      2.98 o
  11   8   7        0.01       -3.19      3.19 o
  12   8   7        8.32        7.76      3.46 o
  13   8   7       57.37       53.10      4.86 o
  14   8   7       24.51       15.24      4.64 o
  15   8   7       10.48       15.99      5.61 o
   1   9   7       44.46       45.29      2.46 o
   2   9   7        0.96        2.30      2.34 o
   3   9   7       17.55       12.27      2.69 o
   4   9   7       60.05       72.05      5.07 o
   5   9   7      163.89      158.38      6.43 o
   6   9   7      682.50      676.10     11.24 o
   7   9   7        2.68        4.29      3.34 o
   8   9   7        3.70       -0.83      3.54 o
   9   9   7        0.06        6.92      4.03 o
  10   9   7      433.37      416.63     11.65 o
  11   9   7       14.75       19.27      4.84 o
  12   9   7        4.70        1.22      3.28 o
  13   9   7        8.98        8.81      3.81 o
  14   9   7       17.01        9.06      4.07 o
   0  10   7     1022.23      995.51     30.41 o
   1  10   7       19.46       12.47      3.14 o
   2  10   7       50.82       45.81      2.93 o
   3  10   7      344.16      326.45      9.45 o
   4  10   7      483.92      472.13      8.33 o
   5  10   7      157.48      161.05      6.39 o
   6  10   7       94.45       91.27      5.18 o
   7  10   7        6.96        6.32      3.25 o
   8  10   7       58.19       68.15      5.06 o
   9  10   7       77.07       74.49      5.39 o
  10  10   7       60.92       72.11      5.79 o
  11  10   7        0.09       -0.24      3.75 o
  12  10   7       13.23       10.63      4.34 o
   1  11   7        0.29       -2.62      2.62 o
   2  11   7       73.45       58.75      4.55 o
   3  11   7      147.18      126.33      7.60 o
   4  11   7        9.21        4.54      4.38 o
   5  11   7      148.52      172.23      7.54 o
   6  11   7       27.32       18.65      7.03 o
   7  11   7        6.63        4.34      5.43 o
   8  11   7       42.14       55.37      5.82 o
   9  11   7       79.16       76.55      6.60 o
  10  11   7        0.76        3.43      4.74 o
  11  11   7       15.49       12.46      5.33 o
   0  12   7        3.04       -3.90      8.55 o
   1  12   7        1.21        2.77      5.44 o
   2  12   7       21.84       23.98      7.06 o
   3  12   7        1.00        1.10      4.44 o
   4  12   7        7.46        8.43      6.62 o
   5  12   7       18.94       24.38      6.35 o
   6  12   7       31.44       24.71      6.31 o
   7  12   7        2.45        8.00      5.78 o
   8  12   7       22.31       22.59      5.13 o
   1  13   7        9.25       -2.69      5.88 o
   2  13   7        0.82       -3.09      6.50 o
   3  13   7      129.45      151.77     18.04 o
   4  13   7        4.12        7.50      8.14 o
   0   0   8     8789.53     8843.26    102.39 o
   1   0   8     2471.15     2357.86     17.72 o
   2   0   8     1078.17      996.19     18.67 o
   3   0   8      445.85      377.22      4.76 o
   4   0   8     1575.17     1549.81     15.32 o
   5   0   8      240.68      233.13      7.79 o
   6   0   8       52.19       40.32      3.95 o
   7   0   8     1743.66     1729.81     30.18 o
   8   0   8      176.55      193.59      7.40 o
   9   0   8     2703.95     2688.03     34.30 o
  10   0   8      153.41      124.42      7.56 o
  11   0   8       36.29       43.32      5.65 o
  12   0   8       33.98       39.88      5.92 o
  13   0   8      971.21      964.79     20.24 o
  14   0   8      140.74      140.61      9.57 o
  15   0   8       19.53       12.88     10.26 o
  16   0   8       28.88       30.18      7.37 o
  17   0   8      202.99      184.79     13.13 o
  18   0   8       87.87      117.92     11.01 o
  19   0   8        5.22       17.62      8.05 o
   1   1   8      618.59      583.84      4.35 o
   2   1   8      162.49      151.28      2.08 o
   3   1   8      116.38      116.89      1.89 o
   4   1   8     5202.61     5390.74     29.50 o
   5   1   8      265.04      317.41      5.07 o
   6   1   8     2468.07     2399.31     20.59 o
   7   1   8      256.58      263.39      5.73 o
   8   1   8      105.64      127.99      7.36 o
   9   1   8       15.84       28.61      2.99 o
  10   1   8      449.43      480.68      8.72 o
  11   1   8      517.16      523.58      9.64 o
  12   1   8      315.75      318.19      8.07 o
  13   1   8     1061.50     1101.81     15.41 o
  14   1   8        1.21        5.70      3.86 o
  15   1   8      111.36      108.14      6.50 o
  16   1   8      201.10      187.39      8.37 o
  17   1   8      130.22      130.57      9.81 o
  18   1   8        0.38        2.25      5.48 o
  19   1   8        0.07        0.81      5.79 o
   0   2   8      108.70       85.70      2.01 o
   1   2   8       15.26       12.63      0.88 o
   2   2   8     3423.45     3407.63     15.49 o
   3   2   8     3260.28     3163.36     16.63 o
   4   2   8      143.56      111.53      2.32 o
   5   2   8      941.96      932.93      7.52 o
   6   2   8      544.49      537.94      6.47 o
   7   2   8      131.46      161.28      4.36 o
   8   2   8     1237.91     1249.67     13.85 o
   9   2   8      164.63      190.29      5.52 o
  10   2   8        0.05       -2.31      2.31 o
  11   2   8      159.66      161.85      6.14 o
  12   2   8      277.53      263.69      7.78 o
  13   2   8       10.53        1.67      3.47 o
  14   2   8      137.38      121.63      6.48 o
  15   2   8       24.76       15.97      4.69 o
  16   2   8      206.70      191.85      8.54 o
  17   2   8       61.70       68.80      7.18 o
  18   2   8       41.19       50.02      7.23 o
  19   2   8      110.61      115.20      8.96 o
   1   3   8      263.61      273.28      2.76 o
   2   3   8     1089.22     1116.82      6.66 o
   3   3   8     3800.99     3874.45     18.30 o
   4   3   8      371.90      412.05      4.76 o
   5   3   8       86.63       78.57      2.89 o
   6   3   8     3987.36     3902.46     24.52 o
   7   3   8        5.91       10.54      1.85 o
   8   3   8       47.11       51.26      3.07 o
   9   3   8      101.71      108.22      4.62 o
  10   3   8      282.59      277.70      6.86 o
  11   3   8      158.02      141.24      6.08 o
  12   3   8        1.93       -2.93      2.93 o
  13   3   8       22.89       20.78      4.11 o
  14   3   8      149.51      129.68      6.64 o
  15   3   8       21.26       32.03      7.74 o
  16   3   8      165.15      158.23      8.75 o
  17   3   8       18.91       14.70      5.59 o
  18   3   8        0.02       -1.95      5.26 o
   0   4   8       79.89       46.87      1.93 o
   1   4   8        0.85       -0.54      0.72 o
   2   4   8      123.78      152.42      2.19 o
   3   4   8     4522.67     4834.70     24.35 o
   4   4   8     1132.56     1206.96      9.00 o
   5   4   8     1678.09     1683.11     13.31 o
   6   4   8       10.34       12.98      1.73 o
   7   4   8      158.10      163.62      3.91 o
   8   4   8       11.82        5.39      1.97 o
   9   4   8       29.98       23.01      2.48 o
  10   4   8      146.71      147.15      5.45 o
  11   4   8       27.47       24.92      3.19 o
  12   4   8        0.69       -2.51      3.39 o
  13   4   8       11.11       10.83      4.05 o
  14   4   8       46.69       45.53      5.68 o
  15   4   8        6.93        0.00      4.47 o
  16   4   8       49.00       60.37      6.64 o
  17   4   8       12.11        9.25      5.14 o
  18   4   8        9.98        9.60      5.67 o
   1   5   8      439.03      456.13      4.68 o
   2   5   8      344.71      406.61      4.42 o
   3   5   8      274.94      326.62      3.57 o
   4   5   8        2.39        1.11      1.03 o
   5   5   8        6.15        3.59      1.31 o
   6   5   8      326.07      363.73      6.38 o
   7   5   8      154.82      160.90      4.14 o
   8   5   8      196.40      193.58      4.63 o
   9   5   8      164.38      157.66      4.65 o
  10   5   8      833.99      830.63     10.96 o
  11   5   8      183.15      174.24      5.95 o
  12   5   8       19.92       19.53      4.28 o
  13   5   8       31.74       28.58      3.89 o
  14   5   8       50.49       44.19      4.40 o
  15   5   8        0.45        1.79      3.74 o
  16   5   8       38.61       27.74      4.86 o
  17   5   8        4.72       -0.69      4.99 o
   0   6   8       52.07       71.30      2.42 o
   1   6   8        3.84        4.08      0.94 o
   2   6   8       26.59       25.29      1.32 o
   3   6   8      302.61      308.45      3.84 o
   4   6   8      296.54      296.58      3.86 o
   5   6   8       18.06        8.95      1.10 o
   6   6   8       99.79      107.68      3.38 o
   7   6   8       17.90       17.03      2.57 o
   8   6   8      126.56      104.73      4.20 o
   9   6   8      175.62      162.52      5.26 o
  10   6   8       55.45       44.26      3.54 o
  11   6   8      564.87      581.93      9.69 o
  12   6   8       47.82       44.66      4.00 o
  13   6   8       49.21       51.17      4.51 o
  14   6   8       17.76       16.49      4.05 o
  15   6   8       93.33       87.25      6.50 o
  16   6   8        1.85        8.41      4.21 o
  17   6   8       28.40       26.04      5.27 o
   1   7   8      563.14      577.84      5.17 o
   2   7   8       10.54       11.38      1.52 o
   3   7   8      217.37      226.59      3.45 o
   4   7   8      318.69      292.01      5.66 o
   5   7   8       40.15       41.62      3.21 o
   6   7   8      505.65      533.14      9.64 o
   7   7   8      102.77      115.48      5.51 o
   8   7   8       78.12       75.28      4.52 o
   9   7   8       23.36       23.40      3.10 o
  10   7   8      297.76      339.61      7.57 o
  11   7   8        9.31        8.61      3.51 o
  12   7   8        3.96        5.95      3.58 o
  13   7   8        8.73       18.90      4.31 o
  14   7   8       59.07       57.27      7.61 o
  15   7   8        5.81        7.28      4.49 o
  16   7   8       61.31       63.17      6.41 o
   0   8   8      625.85      627.28      9.62 o
   1   8   8       61.82       68.48      3.81 o
   2   8   8        0.04       -1.37      1.95 o
   3   8   8      111.99       98.35      3.80 o
   4   8   8        0.04       -2.10      3.06 o
   5   8   8       29.37       27.87      3.39 o
   6   8   8        0.01       -1.87      3.92 o
   7   8   8        5.43        7.18      3.14 o
   8   8   8       22.23       14.29      3.66 o
   9   8   8      142.20      149.73      6.69 o
  10   8   8        1.81        0.42      3.53 o
  11   8   8       31.87       28.29      4.38 o
  12   8   8       46.32       16.26      3.83 o
  13   8   8        5.06        0.98      4.01 o
  14   8   8        3.18        1.45      4.19 o
  15   8   8      108.09      113.28      7.59 o
   1   9   8      134.04      122.51      4.31 o
   2   9   8       99.57       88.60      4.25 o
   3   9   8       18.11       20.42      3.50 o
   4   9   8       86.14       87.10      4.73 o
   5   9   8       23.67       24.04      3.39 o
   6   9   8      115.10      111.20      5.55 o
   7   9   8       25.07       21.53      3.95 o
   8   9   8        0.35       -0.43      3.16 o
   9   9   8       28.96       22.69      6.67 o
  10   9   8        0.26       -3.87      3.87 o
  11   9   8       47.74       62.16      6.33 o
  12   9   8       88.60      117.64      8.25 o
  13   9   8        2.78       -3.79      4.67 o
  14   9   8        0.02        0.98      3.91 o
   0  10   8      235.49      250.43      8.30 o
   1  10   8       20.91       13.43      3.14 o
   2  10   8        0.53        2.67      2.25 o
   3  10   8        0.89       -2.41      2.41 o
   4  10   8        0.03       -2.46      2.46 o
   5  10   8       17.41       12.68      3.95 o
   6  10   8       42.12       40.19      4.79 o
   7  10   8        1.92       -3.33      3.33 o
   8  10   8        4.48        4.79      3.83 o
   9  10   8      378.20      392.63      9.98 o
  10  10   8       44.35       51.88      5.42 o
  11  10   8       38.96       40.02      4.92 o
  12  10   8       11.19       13.50      4.69 o
   1  11   8       84.60       91.49      5.04 o
   2  11   8        0.09       -3.26      3.26 o
   3  11   8       26.23       27.45      3.99 o
   4  11   8       34.45       23.53      5.03 o
   5  11   8      239.82      235.54      8.52 o
   6  11   8        7.21        0.54      3.90 o
   7  11   8       73.32       83.60      6.58 o
   8  11   8       73.86       77.63      6.70 o
   9  11   8       36.59       40.71      5.75 o
  10  11   8       15.84       14.03      5.29 o
   0  12   8      312.93      325.34     17.50 o
   1  12   8        3.66        4.58      6.72 o
   2  12   8        7.29        2.73      4.14 o
   3  12   8       27.50       33.22      5.58 o
   4  12   8      103.24      119.72     15.32 o
   5  12   8        1.14       -0.27      6.71 o
   6  12   8        3.41        3.25      5.28 o
   7  12   8       31.53       41.25      7.26 o
   8  12   8       49.78       65.82      6.68 o
   1  13   8        3.81       -4.88      7.51 o
   2  13   8        1.18        3.10      6.73 o
   3  13   8        0.43        8.75      6.87 o
   1   1   9     1137.48     1061.74      7.12 o
   2   1   9     3034.85     3132.56     19.96 o
   3   1   9      588.74      582.89      5.56 o
   4   1   9      589.92      574.35      5.16 o
   5   1   9     4115.88     4188.85     25.16 o
   6   1   9       60.16       49.95      2.88 o
   7   1   9       42.03       38.42      4.78 o
   8   1   9       74.34       76.28      3.98 o
   9   1   9      214.83      246.29      6.27 o
  10   1   9     1280.71     1321.13     15.59 o
  11   1   9       88.46      107.21      5.32 o
  12   1   9      288.72      279.24      9.48 o
  13   1   9       48.91       37.00      4.51 o
  14   1   9       16.12       14.97      4.11 o
  15   1   9       18.05        7.86      4.05 o
  16   1   9       40.04       28.80      5.04 o
  17   1   9      118.91      118.49      7.50 o
  18   1   9        0.08        5.45      5.56 o
  19   1   9      120.89      130.53      9.36 o
   0   2   9     2575.67     2556.78     17.97 o
   1   2   9       54.98       68.90      1.69 o
   2   2   9       65.67       57.93      1.62 o
   3   2   9      793.89      732.65      5.48 o
   4   2   9        0.59        2.30      0.95 o
   5   2   9     2342.02     2263.38     15.37 o
   6   2   9     1561.24     1456.44     11.28 o
   7   2   9      187.44      172.20      4.09 o
   8   2   9      520.59      525.45      7.98 o
   9   2   9      490.61      489.96      8.59 o
  10   2   9      861.77      905.84     12.56 o
  11   2   9      622.72      626.45     10.76 o
  12   2   9       42.79       37.12      4.17 o
  13   2   9      298.86      330.96     10.05 o
  14   2   9       43.36       34.15      4.80 o
  15   2   9      152.69      147.53      7.37 o
  16   2   9       75.71       56.16      6.37 o
  17   2   9       37.07       21.62      5.80 o
  18   2   9      253.14      258.08     14.80 o
   1   3   9     1544.95     1540.98      8.63 o
   2   3   9      994.09     1008.74      6.36 o
   3   3   9      280.41      244.17      2.89 o
   4   3   9        8.22       18.70      1.48 o
   5   3   9       39.41       41.47      1.98 o
   6   3   9      780.90      768.83      7.76 o
   7   3   9       22.16        6.37      1.86 o
   8   3   9        2.34        1.35      2.11 o
   9   3   9      418.93      420.10      6.81 o
  10   3   9      126.23      128.47      5.09 o
  11   3   9        2.43        1.49      3.25 o
  12   3   9        1.60       -3.01      3.01 o
  13   3   9       37.79       40.26      4.63 o
  14   3   9        0.04       -2.77      4.12 o
  15   3   9       32.20       31.64      5.54 o
  16   3   9      115.03      120.98      8.12 o
  17   3   9       18.87       21.81      5.85 o
  18   3   9        0.34        5.51      5.42 o
   0   4   9        1.52       -0.90      1.09 o
   1   4   9       80.90      102.75      1.92 o
   2   4   9     1774.65     1892.87     10.30 o
   3   4   9       33.22       54.60      1.69 o
   4   4   9      890.34      924.12      8.72 o
   5   4   9      159.17      159.41      3.73 o
   6   4   9     1410.04     1445.68     12.40 o
   7   4   9     1756.73     1859.52     14.30 o
   8   4   9      416.87      395.04      6.75 o
   9   4   9      113.06      120.81      4.23 o
  10   4   9        0.02        3.08      2.32 o
  11   4   9       15.75       13.06      2.90 o
  12   4   9      148.56      144.18      6.03 o
  13   4   9      107.39       97.15      5.68 o
  14   4   9       67.98       62.12      5.92 o
  15   4   9       16.55        9.87      4.49 o
  16   4   9       22.21       17.06      5.20 o
  17   4   9        2.05        1.30      4.93 o
  18   4   9        5.29       11.06      6.07 o
   1   5   9        0.04        1.79      0.99 o
   2   5   9      419.18      489.74      4.07 o
   3   5   9      305.03      293.08      3.42 o
   4   5   9        1.77        3.12      1.13 o
   5   5   9      149.52      150.09      3.83 o
   6   5   9       25.32       28.08      2.32 o
   7   5   9        3.06        1.02      1.77 o
   8   5   9      336.96      331.53      6.00 o
   9   5   9      103.06      100.31      4.37 o
  10   5   9      473.89      472.64      8.31 o
  11   5   9        4.58        4.32      2.83 o
  12   5   9       48.78       49.27      4.21 o
  13   5   9        8.89        4.67      3.23 o
  14   5   9       14.76       12.96      3.66 o
  15   5   9       37.35       27.18      4.35 o
  16   5   9        0.84       -2.59      3.71 o
  17   5   9       10.09       15.04      4.55 o
   0   6   9        2.13        4.32      1.28 o
   1   6   9      191.07      187.01      2.62 o
   2   6   9      430.48      421.24      4.62 o
   3   6   9      228.15      260.14      4.28 o
   4   6   9      913.61      967.07      7.68 o
   5   6   9      154.42      144.97      3.59 o
   6   6   9       82.13       73.30      3.57 o
   7   6   9        2.92        2.47      2.70 o
   8   6   9       13.66        8.30      2.89 o
   9   6   9       35.48       28.84      4.97 o
  10   6   9       61.01       54.19      4.66 o
  11   6   9       39.67       45.37      4.01 o
  12   6   9      116.84       99.20      8.42 o
  13   6   9        0.63       -1.40      3.15 o
  14   6   9       19.47       13.22      5.48 o
  15   6   9       83.07       86.25      6.28 o
  16   6   9      129.43      159.86      7.85 o
  17   6   9        5.00        7.49      4.91 o
   1   7   9       78.18       80.96      2.43 o
   2   7   9       22.77       21.73      1.85 o
   3   7   9        0.00        0.07      1.40 o
   4   7   9       35.23       54.82      3.19 o
   5   7   9        6.06        5.83      2.81 o
   6   7   9      179.28      184.18      6.37 o
   7   7   9      802.88      799.56     12.67 o
   8   7   9      378.00      376.89     19.73 o
   9   7   9      615.76      577.77     10.32 o
  10   7   9      324.09      326.65      7.50 o
  11   7   9      615.06      614.59     10.92 o
  12   7   9       53.75       43.28      4.50 o
  13   7   9      124.15      112.77      6.78 o
  14   7   9       74.44       70.69      6.22 o
  15   7   9       10.49       10.93      4.66 o
  16   7   9      164.96      188.91      9.17 o
   0   8   9      897.59      843.41     13.59 o
   1   8   9       78.88       72.50      3.49 o
   2   8   9      183.88      181.00      5.02 o
   3   8   9      183.64      170.86      5.02 o
   4   8   9       22.78       30.50      2.80 o
   5   8   9       11.40       13.19      3.16 o
   6   8   9      265.38      237.65      7.17 o
   7   8   9      481.04      447.95      9.65 o
   8   8   9      172.47      163.96      6.89 o
   9   8   9       98.24      104.75      8.17 o
  10   8   9       26.92       23.99      4.21 o
  11   8   9        0.05       -3.53      3.53 o
  12   8   9        7.65        0.08      3.37 o
  13   8   9        2.00        1.63      3.66 o
  14   8   9        0.57       -1.16      3.81 o
  15   8   9       46.04       53.19      6.01 o
   1   9   9      100.10       85.29      3.94 o
   2   9   9      106.57       88.78      4.23 o
   3   9   9      195.72      198.58      6.26 o
   4   9   9       49.01       40.69      5.73 o
   5   9   9      455.49      432.93      9.78 o
   6   9   9      355.76      367.41      8.74 o
   7   9   9       48.98       50.81      4.54 o
   8   9   9       94.48      117.35      6.21 o
   9   9   9        4.85        5.83      3.90 o
  10   9   9       14.53       19.68      4.84 o
  11   9   9       13.88       12.70      4.64 o
  12   9   9       26.92       31.98      5.80 o
  13   9   9        0.43       -0.47      4.75 o
  14   9   9       19.39       28.63      6.34 o
   0  10   9      224.49      240.81      8.30 o
   1  10   9       79.64       76.00      4.16 o
   2  10   9      169.61      165.31      6.62 o
   3  10   9       11.08        5.10      3.14 o
   4  10   9        6.39        6.88      3.37 o
   5  10   9        5.84        1.21      3.32 o
   6  10   9        0.09        0.08      3.54 o
   7  10   9        3.46        2.83      3.72 o
   8  10   9      138.08      114.82      7.13 o
   9  10   9       80.57       80.80      6.54 o
  10  10   9       99.38      124.28      8.05 o
  11  10   9       37.17       33.94      5.69 o
  12  10   9        0.84       -4.26      4.26 o
   1  11   9      132.74      120.63      5.98 o
   2  11   9        7.01       10.03      3.53 o
   3  11   9      142.88      144.22      6.62 o
   4  11   9      123.25      133.23      6.58 o
   5  11   9       44.16       46.96      4.79 o
   6  11   9        4.13       -0.46      3.91 o
   7  11   9       13.59        6.58      4.30 o
   8  11   9        2.96        0.22      4.33 o
   9  11   9       10.30       16.57      5.21 o
  10  11   9       22.18       35.55      5.94 o
   0  12   9       28.85       19.03      9.01 o
   1  12   9       18.82        9.88      4.77 o
   2  12   9       77.72       84.05      7.01 o
   3  12   9        1.28        1.11      4.20 o
   4  12   9        5.22       -0.20      7.41 o
   5  12   9        1.16       -5.03      5.03 o
   6  12   9        0.05        1.13      5.38 o
   7  12   9        0.60       14.42      6.16 o
   1  13   9       52.03       42.41     14.98 o
   2  13   9        8.47       -3.87      7.96 o
   0   0  10     8557.25     9140.17    154.27 o
   1   0  10       39.56       52.06      3.18 o
   2   0  10     4202.55     4412.67     39.78 o
   3   0  10      264.44      252.15      6.19 o
   4   0  10     8910.70     9258.56     68.16 o
   5   0  10     6980.83     7116.74     65.53 o
   6   0  10        8.77        5.31      2.51 o
   7   0  10       12.11       17.87      3.60 o
   8   0  10     2448.73     2624.47     33.48 o
   9   0  10      254.53      278.83     16.35 o
  10   0  10     1146.89     1235.10     21.40 o
  11   0  10      505.52      513.11     13.81 o
  12   0  10        1.77       -4.44      4.44 o
  13   0  10       34.01       27.04      6.00 o
  14   0  10       44.02       55.97      7.96 o
  15   0  10       24.18       19.71      6.24 o
  16   0  10      340.01      386.85     15.29 o
  17   0  10       45.21       45.75      9.17 o
  18   0  10       31.57       40.88      8.86 o
  19   0  10        7.50        2.40      7.86 o
   1   1  10       37.96       40.87      1.99 o
   2   1  10     2295.90     2286.94     15.04 o
   3   1  10      870.37      975.22      8.04 o
   4   1  10     3170.73     3315.74     20.79 o
   5   1  10      578.54      630.42      7.70 o
   6   1  10      547.43      595.51      7.72 o
   7   1  10      607.06      574.19      8.12 o
   8   1  10       17.56       19.95      2.66 o
   9   1  10       24.92       31.36      3.27 o
  10   1  10      282.90      286.87      7.08 o
  11   1  10       51.06       57.99      4.73 o
  12   1  10      184.64      183.30      6.96 o
  13   1  10       24.84       20.70      4.24 o
  14   1  10        1.68       -3.63      3.63 o
  15   1  10       33.51       34.84      5.18 o
  16   1  10       51.66       56.58      9.20 o
  17   1  10        8.35       13.56      5.03 o
  18   1  10       33.13       37.16      6.53 o
   0   2  10     2137.22     2230.94     20.00 o
   1   2  10      130.10      136.15      2.49 o
   2   2  10      262.85      292.59      3.19 o
   3   2  10      432.76      424.82      4.68 o
   4   2  10      173.78      176.81      3.45 o
   5   2  10       79.92       83.79      2.50 o
   6   2  10     3324.40     3514.54     22.38 o
   7   2  10     1401.61     1420.57     12.68 o
   8   2  10       12.97        9.94      2.07 o
   9   2  10      489.55      481.25      8.24 o
  10   2  10       15.34       10.54      3.19 o
  11   2  10      578.17      572.20     11.79 o
  12   2  10        4.49       -0.69      3.17 o
  13   2  10        3.48        2.06      4.19 o
  14   2  10      156.05      141.46      7.11 o
  15   2  10      222.72      189.71      8.36 o
  16   2  10        4.17        0.05      5.08 o
  17   2  10        6.75        6.99      5.49 o
  18   2  10      117.64      115.07      8.68 o
   1   3  10      521.08      551.27      4.61 o
   2   3  10      669.54      684.25      5.54 o
   3   3  10      363.21      393.81      3.99 o
   4   3  10       10.36       10.30      1.25 o
   5   3  10       58.23       48.96      2.68 o
   6   3  10        3.71       12.08      2.14 o
   7   3  10        0.93       -1.75      1.75 o
   8   3  10      147.25      150.08      4.35 o
   9   3  10       63.50       59.57      3.30 o
  10   3  10      109.14      106.53      4.35 o
  11   3  10      125.09      110.19      5.31 o
  12   3  10        0.66       -4.27      4.27 o
  13   3  10      184.29      168.88      7.42 o
  14   3  10       38.78       49.19      5.88 o
  15   3  10       18.08       21.15      5.28 o
  16   3  10      120.18      110.77      7.88 o
  17   3  10        9.62       16.50      5.83 o
  18   3  10        3.92       13.26      5.79 o
   0   4  10     1363.79     1408.19     12.82 o
   1   4  10        0.04        1.42      1.24 o
   2   4  10        8.59        4.92      1.03 o
   3   4  10     1246.09     1265.96      8.61 o
   4   4  10      113.52      108.46      3.00 o
   5   4  10       18.56       22.25      2.38 o
   6   4  10       26.06       19.14      2.26 o
   7   4  10      276.79      278.46      5.23 o
   8   4  10       44.46       41.49      2.92 o
   9   4  10       47.56       43.19      3.13 o
  10   4  10       24.85       15.57      2.71 o
  11   4  10        2.09        8.57      2.69 o
  12   4  10      407.87      415.18      8.70 o
  13   4  10        2.77        5.35      3.28 o
  14   4  10      256.33      275.22      8.01 o
  15   4  10        3.05        1.05      3.58 o
  16   4  10        0.87       -3.49      3.49 o
  17   4  10       18.70       11.38      4.97 o
  18   4  10       13.79        9.51      5.39 o
   1   5  10       85.03       76.43      2.04 o
   2   5  10      120.08      119.43      2.27 o
   3   5  10       15.33       14.59      1.27 o
   4   5  10      713.49      779.48      6.84 o
   5   5  10        1.45        4.75      1.66 o
   6   5  10      364.60      423.30      6.46 o
   7   5  10      242.25      214.00      5.59 o
   8   5  10       62.33       66.63      3.66 o
   9   5  10       22.44       26.79      3.24 o
  10   5  10        0.44        1.08      2.82 o
  11   5  10      426.85      423.76      8.46 o
  12   5  10       63.90       65.38      4.57 o
  13   5  10       20.21       22.67      3.78 o
  14   5  10        4.05        7.39      3.67 o
  15   5  10        5.21        4.01      3.64 o
  16   5  10       13.05       17.94      4.26 o
  17   5  10        2.62       -1.47      4.72 o
   0   6  10     1727.02     1782.55     14.41 o
   1   6  10       30.76       33.27      1.52 o
   2   6  10     1522.80     1496.94      9.90 o
   3   6  10      748.95      721.88      6.61 o
   4   6  10      207.99      199.26      3.08 o
   5   6  10        4.19        2.89      2.03 o
   6   6  10       56.74       51.43      3.68 o
   7   6  10      262.82      249.45      6.94 o
   8   6  10       21.32       24.54      3.36 o
   9   6  10       43.01       48.02      4.08 o
  10   6  10      148.77      129.11      5.36 o
  11   6  10      434.89      442.48      8.75 o
  12   6  10      228.58      244.35      7.29 o
  13   6  10       17.87       11.21      3.90 o
  14   6  10      131.96      118.72      6.80 o
  15   6  10       39.47       37.74      5.23 o
  16   6  10        1.07       -0.30      4.33 o
   1   7  10       19.88       15.67      1.76 o
   2   7  10      301.06      306.80      5.24 o
   3   7  10      179.92      189.52      4.53 o
   4   7  10      113.88      117.21      4.04 o
   5   7  10      149.35      142.18      5.24 o
   6   7  10       12.03       12.45      3.35 o
   7   7  10      726.92      742.37     12.34 o
   8   7  10       54.50       52.44      4.67 o
   9   7  10      147.86      157.14      7.13 o
  10   7  10      438.28      460.31     10.74 o
  11   7  10      422.69      411.01     10.71 o
  12   7  10       31.56       36.94      4.51 o
  13   7  10        6.62       14.23      4.38 o
  14   7  10       78.70       81.66      6.53 o
  15   7  10        1.78        4.29      4.50 o
  16   7  10       27.17       39.20      5.92 o
   0   8  10       95.78       91.54      5.47 o
   1   8  10       50.63       52.69      3.32 o
   2   8  10      202.56      213.73      5.49 o
   3   8  10       83.57       81.29      4.68 o
   4   8  10      273.38      310.81      8.28 o
   5   8  10       25.13       14.20      2.88 o
   6   8  10       78.35       67.56      4.82 o
   7   8  10        1.32       -2.78      3.09 o
   8   8  10      227.44      184.60      9.40 o
   9   8  10       28.25       19.08      4.16 o
  10   8  10        1.53        3.20      3.65 o
  11   8  10       32.97       21.85      4.40 o
  12   8  10        7.15        4.85      4.02 o
  13   8  10        2.58        0.29      5.78 o
  14   8  10        3.59       -3.56      3.56 o
   1   9  10       70.27       64.37      3.85 o
   2   9  10      409.06      358.28      7.18 o
   3   9  10       10.22       15.19      3.31 o
   4   9  10        1.92       -2.82      2.82 o
   5   9  10       32.88       30.59      4.02 o
   6   9  10       14.39        9.32      3.53 o
   7   9  10        5.58        6.00      3.39 o
   8   9  10       38.85       37.30      4.44 o
   9   9  10        9.26        7.59      3.84 o
  10   9  10       33.33       24.59      5.17 o
  11   9  10        0.00        1.30      5.06 o
  12   9  10        0.68        2.74      4.52 o
  13   9  10        0.30       -4.93      4.93 o
   0  10  10       51.92       50.75      5.28 o
   1  10  10       40.19       35.84      3.54 o
   2  10  10      335.12      343.55     12.34 o
   3  10  10       22.88       20.71      3.86 o
   4  10  10       83.23       88.51      5.50 o
   5  10  10       16.64        6.31      3.78 o
   6  10  10        0.03       -1.11      5.30 o
   7  10  10       32.19       30.90      4.84 o
   8  10  10        5.02        3.30      3.98 o
   9  10  10       38.58       34.10      5.55 o
  10  10  10        4.93        5.26      4.69 o
  11  10  10       31.01       28.96      5.82 o
  12  10  10        1.21        1.88      4.95 o
   1  11  10        2.64        5.19      3.43 o
   2  11  10       90.66      104.51      6.05 o
   3  11  10      201.76      199.48      7.61 o
   4  11  10       84.51      101.83      8.96 o
   5  11  10       84.52      105.21      5.66 o
   6  11  10       48.17       57.87      5.79 o
   7  11  10        9.35       12.27      3.92 o
   8  11  10        0.01       -3.70      3.70 o
   9  11  10       60.30       90.07      7.39 o
  10  11  10        2.77       -3.42      4.64 o
   0  12  10       14.48       17.95     11.11 o
   1  12  10        2.63       -1.69      4.29 o
   2  12  10      107.80      116.52     11.43 o
   3  12  10        2.67        4.53      4.98 o
   4  12  10      323.52      365.99     17.10 o
   5  12  10        8.24       15.74      6.11 o
   6  12  10       12.26       26.26      6.63 o
   7  12  10        0.47        5.01      6.26 o
   1   1  11     1268.20     1377.15     10.46 o
   2   1  11     4951.09     5284.90     32.97 o
   3   1  11      360.57      378.11      5.43 o
   4   1  11      340.40      392.50      4.87 o
   5   1  11      869.30      939.84      7.53 o
   6   1  11     1517.23     1460.59     12.50 o
   7   1  11       74.89       78.31      3.00 o
   8   1  11        1.58       -0.29      2.56 o
   9   1  11       11.86       10.74      2.61 o
  10   1  11        5.39        4.39      2.89 o
  11   1  11      257.49      278.23      7.66 o
  12   1  11      225.76      217.40      7.30 o
  13   1  11      151.39      156.60      7.05 o
  14   1  11       46.79       46.95      5.14 o
  15   1  11        9.83       -0.23      4.09 o
  16   1  11        0.00       -1.80      4.28 o
  17   1  11      179.03      165.18      8.60 o
  18   1  11       21.56       31.95      6.63 o
   0   2  11     7251.95     7764.47     65.91 o
   1   2  11      486.30      552.49      5.28 o
   2   2  11      732.37      713.24      6.14 o
   3   2  11        0.25       -0.16      1.09 o
   4   2  11      246.54      201.97      2.97 o
   5   2  11        0.20       -1.28      1.65 o
   6   2  11      278.04      254.81      4.20 o
   7   2  11       43.24       36.95      2.36 o
   8   2  11       27.25       25.43      2.51 o
   9   2  11     1851.39     1880.24     16.42 o
  10   2  11      460.49      424.16      8.15 o
  11   2  11      345.14      341.73      7.84 o
  12   2  11       65.45       55.07      5.11 o
  13   2  11       75.21       65.62      5.25 o
  14   2  11      174.45      187.98      8.12 o
  15   2  11      535.30      564.84     12.66 o
  16   2  11        2.54       10.52      5.34 o
  17   2  11        2.97        6.29      5.30 o
  18   2  11      100.12       84.56      9.15 o
   1   3  11     4148.03     4204.69     21.89 o
   2   3  11        1.00        0.75      1.08 o
   3   3  11      145.73      184.60      3.01 o
   4   3  11       53.12       76.86      2.73 o
   5   3  11      167.84      180.31      3.60 o
   6   3  11     2190.04     2343.39     17.50 o
   7   3  11      980.83     1066.73     11.52 o
   8   3  11       85.39       77.47      3.58 o
   9   3  11      341.09      366.24      6.60 o
  10   3  11      657.28      633.20      8.95 o
  11   3  11      422.39      437.90     10.99 o
  12   3  11       11.71        8.01      3.04 o
  13   3  11       80.24       87.94      5.50 o
  14   3  11      421.64      434.96     10.81 o
  15   3  11      211.39      261.79     16.22 o
  16   3  11      122.10      132.97      8.55 o
  17   3  11       15.90       24.66      6.02 o
  18   3  11       45.97       60.82      7.46 o
   0   4  11       83.48       90.03      3.14 o
   1   4  11      173.70      161.68      2.65 o
   2   4  11       13.81       12.55      1.26 o
   3   4  11       69.71       60.79      2.21 o
   4   4  11       77.61       59.40      2.31 o
   5   4  11      884.95      922.52      8.86 o
   6   4  11      100.82      105.55      3.80 o
   7   4  11      315.87      270.58      6.13 o
   8   4  11        6.74        4.67      2.81 o
   9   4  11      121.90      115.54      4.43 o
  10   4  11      411.62      392.31      7.14 o
  11   4  11      143.22      142.45      5.77 o
  12   4  11       12.89       15.33      3.89 o
  13   4  11       21.40       12.74      3.61 o
  14   4  11      153.76      170.15      6.97 o
  15   4  11        3.61        6.23      3.69 o
  16   4  11        9.50       -0.21      4.40 o
  17   4  11        0.61        2.01      4.67 o
   1   5  11     1988.47     2145.12     12.33 o
   2   5  11      160.94      176.16      2.75 o
   3   5  11      482.00      514.43      4.86 o
   4   5  11        6.94       12.15      1.69 o
   5   5  11      674.57      659.09      7.32 o
   6   5  11       19.86       16.02      2.23 o
   7   5  11        1.16       -2.43      2.99 o
   8   5  11       66.27       61.55      4.03 o
   9   5  11        0.06       -2.45      2.79 o
  10   5  11       41.19       45.44      4.01 o
  11   5  11       87.22       75.64      4.66 o
  12   5  11      235.59      250.67      8.76 o
  13   5  11        0.02       -2.90      2.90 o
  14   5  11       25.36       21.28      4.07 o
  15   5  11       27.41       16.56      4.24 o
  16   5  11       10.26        8.93      4.61 o
  17   5  11        5.96        1.08      5.25 o
   0   6  11      415.64      405.89      6.08 o
   1   6  11       80.81       86.90      2.26 o
   2   6  11      117.38      120.26      2.59 o
   3   6  11      224.81      239.46      3.39 o
   4   6  11       28.06       26.48      1.96 o
   5   6  11       55.72       45.34      3.64 o
   6   6  11      764.14      802.23     11.04 o
   7   6  11      762.74      719.45     11.73 o
   8   6  11     1032.74      967.04     14.28 o
   9   6  11       37.81       22.29      3.62 o
  10   6  11       25.17       16.56      3.65 o
  11   6  11      160.89      158.92      6.11 o
  12   6  11      291.29      342.41      9.08 o
  13   6  11        0.40        2.29      3.68 o
  14   6  11        5.16        1.42      3.97 o
  15   6  11        1.02       -1.12      4.09 o
  16   6  11       28.40       19.76      5.50 o
   1   7  11       25.09       26.61      2.31 o
   2   7  11       29.87       24.60      2.51 o
   3   7  11      194.92      188.09      4.60 o
   4   7  11      338.96      329.75      5.99 o
   5   7  11        3.59        1.22      2.42 o
   6   7  11       68.29       64.82      4.12 o
   7   7  11      304.83      270.26      8.22 o
   8   7  11      288.43      273.53      8.11 o
   9   7  11       74.26       81.38      5.65 o
  10   7  11        0.24       -0.67      4.04 o
  11   7  11       35.85       41.59      5.93 o
  12   7  11       26.77       23.69      4.69 o
  13   7  11        0.28       -1.12      3.99 o
  14   7  11       14.29       16.81      4.60 o
  15   7  11       56.08       64.94      6.32 o
   0   8  11       79.45       79.53      5.30 o
   1   8  11        2.09       -1.26      2.33 o
   2   8  11       44.27       32.88      3.66 o
   3   8  11      216.90      188.14      5.56 o
   4   8  11      247.12      246.31      6.66 o
   5   8  11        0.15       -0.12      3.09 o
   6   8  11      149.56      135.74      5.64 o
   7   8  11        1.21        2.51      3.35 o
   8   8  11      207.49      200.64      7.72 o
   9   8  11       16.25       17.36      6.56 o
  10   8  11       48.01       45.06      5.04 o
  11   8  11      178.24      187.28      8.28 o
  12   8  11       82.12       71.77      6.92 o
  13   8  11        2.66        0.90      4.35 o
  14   8  11        3.10        5.51      4.64 o
   1   9  11      383.19      391.66      7.64 o
   2   9  11      477.49      420.38      7.94 o
   3   9  11     1261.90     1248.03     14.04 o
   4   9  11       26.73       22.46      3.62 o
   5   9  11      210.78      188.45      8.67 o
   6   9  11       11.79       14.14      3.48 o
   7   9  11       36.03       31.09      4.49 o
   8   9  11        1.43        7.16      3.69 o
   9   9  11        2.04        8.52      3.89 o
  10   9  11       50.21       40.18      5.01 o
  11   9  11      121.71      135.17     10.36 o
  12   9  11        1.20        4.73      4.84 o
  13   9  11       75.91       89.23      8.07 o
   0  10  11      411.13      429.46     10.87 o
   1  10  11        3.86        0.27      2.81 o
   2  10  11       75.33       76.31      4.95 o
   3  10  11       32.29       24.59      3.70 o
   4  10  11        9.20       10.21      3.69 o
   5  10  11       19.40       20.28      4.56 o
   6  10  11        2.79        9.67      4.03 o
   7  10  11        2.72        7.53      6.42 o
   8  10  11       42.99       47.35      5.80 o
   9  10  11      161.32      152.98      8.61 o
  10  10  11        3.56       -3.96      4.58 o
  11  10  11       40.33       53.03      6.76 o
   1  11  11       74.30       58.00      4.99 o
   2  11  11        1.44        0.11      3.52 o
   3  11  11       16.36       10.13      3.89 o
   4  11  11      102.14       93.92      6.20 o
   5  11  11        0.00       -3.20      3.81 o
   6  11  11       17.62       31.84      5.03 o
   7  11  11       24.31       33.24      5.03 o
   8  11  11       36.77       36.55      5.69 o
   9  11  11        0.01        0.05      4.69 o
   0  12  11       40.71       32.41     12.39 o
   1  12  11       17.61       15.24      6.79 o
   2  12  11        3.54       -0.75      4.84 o
   3  12  11       11.67       11.02      6.79 o
   4  12  11        0.00        7.39      5.59 o
   5  12  11       53.69       42.99     11.22 o
   6  12  11        5.10        0.28      5.84 o
   0   0  12    40261.97    42618.63    471.93 o
   1   0  12     5546.10     6079.49     46.57 o
   2   0  12      664.66      568.24      9.84 o
   3   0  12      119.22      107.23      5.92 o
   4   0  12     1491.21     1571.85     18.91 o
   5   0  12     2432.07     2414.88     26.03 o
   6   0  12      178.30      176.13      4.34 o
   7   0  12      699.96      771.25     15.14 o
   8   0  12      933.54      961.92     15.29 o
   9   0  12      253.02      255.33      8.44 o
  10   0  12       52.55       45.31      5.74 o
  11   0  12      227.02      224.01     12.48 o
  12   0  12       26.99       17.45      6.16 o
  13   0  12      776.80      790.34     23.55 o
  14   0  12      714.09      720.00     19.09 o
  15   0  12      138.64      111.72      9.53 o
  16   0  12        7.88        3.78      6.29 o
  17   0  12       36.49       44.20      8.71 o
  18   0  12       41.05       48.89     13.06 o
   1   1  12     1640.89     1820.54     13.81 o
   2   1  12       59.54       48.88      2.06 o
   3   1  12     2291.16     2500.26     18.44 o
   4   1  12       27.49       38.10      2.00 o
   5   1  12       87.59       75.44      2.58 o
   6   1  12       61.89      102.14      2.34 o
   7   1  12      154.21      144.28      5.67 o
   8   1  12        7.45        6.27      1.83 o
   9   1  12        0.34       -0.85      2.39 o
  10   1  12      116.09      114.93      5.16 o
  11   1  12        3.94        6.93      3.26 o
  12   1  12       77.08       79.82      5.34 o
  13   1  12      106.77      115.34      6.37 o
  14   1  12       62.41       65.02      5.61 o
  15   1  12        0.17        4.30      4.77 o
  16   1  12       41.95       49.59      6.12 o
  17   1  12      123.74      118.37      8.45 o
  18   1  12       39.09       49.50      7.00 o
   0   2  12        8.39        7.69      4.27 o
   1   2  12       41.51       30.32      1.70 o
   2   2  12      665.48      743.86      6.51 o
   3   2  12      772.92      821.46      7.27 o
   4   2  12      858.76      903.77      8.76 o
   5   2  12       68.35       69.38      2.09 o
   6   2  12       12.97       15.33      1.57 o
   7   2  12       16.52       17.88      1.94 o
   8   2  12      225.46      192.10      4.18 o
   9   2  12      408.74      410.80      7.08 o
  10   2  12       49.90       39.68      3.19 o
  11   2  12      835.96      845.05     12.97 o
  12   2  12        0.19        4.69      3.29 o
  13   2  12      431.33      431.84     10.33 o
  14   2  12       91.64      115.13      6.79 o
  15   2  12      359.05      410.95     17.47 o
  16   2  12       82.74       77.67      7.46 o
  17   2  12        8.46        8.67      5.51 o
  18   2  12       29.38       21.97      7.03 o
   1   3  12     1804.30     1854.84     12.57 o
   2   3  12        5.44        2.78      1.32 o
   3   3  12     1344.37     1510.21     10.89 o
   4   3  12      434.60      484.30      5.91 o
   5   3  12      241.76      262.58      4.29 o
   6   3  12     1502.22     1504.52     12.19 o
   7   3  12       87.62       84.08      3.42 o
   8   3  12       20.80       15.47      2.64 o
   9   3  12      901.45      894.99     10.55 o
  10   3  12      332.36      309.64      6.83 o
  11   3  12      146.01      146.75      7.53 o
  12   3  12        6.49        5.31      4.44 o
  13   3  12       10.76        6.91      3.65 o
  14   3  12      135.50      153.26      6.96 o
  15   3  12       22.04       27.80      5.33 o
  16   3  12       15.31        9.94      4.83 o
  17   3  12      112.54       99.13      7.31 o
   0   4  12      196.10      242.63      4.82 o
   1   4  12      259.68      278.46      3.68 o
   2   4  12        0.41        1.09      1.18 o
   3   4  12      321.54      321.24      4.19 o
   4   4  12      415.66      372.99      5.01 o
   5   4  12       15.29       14.82      1.87 o
   6   4  12       85.87       74.56      4.32 o
   7   4  12       40.85       38.46      3.28 o
   8   4  12      232.62      204.61      5.95 o
   9   4  12      167.23      185.72      6.17 o
  10   4  12      247.13      243.38      6.14 o
  11   4  12       21.77       25.57      3.60 o
  12   4  12       76.82       75.77      4.92 o
  13   4  12        7.95        8.75      3.58 o
  14   4  12      306.87      303.15      8.53 o
  15   4  12       40.80       56.79      6.30 o
  16   4  12        8.59        6.10      4.60 o
  17   4  12       37.30       39.07      6.01 o
   1   5  12      789.72      824.85      6.51 o
   2   5  12      224.03      270.22      3.60 o
   3   5  12       35.23       26.76      1.74 o
   4   5  12      187.63      173.84      3.74 o
   5   5  12      987.69      966.34      9.44 o
   6   5  12      109.64       81.53      3.79 o
   7   5  12     1016.81     1011.32     12.59 o
   8   5  12        1.71       -2.82      2.82 o
   9   5  12      222.09      207.57      7.51 o
  10   5  12       46.27       43.52      4.28 o
  11   5  12       13.98       14.04      3.35 o
  12   5  12        0.03        3.06      3.13 o
  13   5  12       14.31        8.56      3.56 o
  14   5  12        2.55       -3.44      3.44 o
  15   5  12       55.49       47.03      5.67 o
  16   5  12       15.14        9.49      5.06 o
  17   5  12        0.04       -5.09      5.09 o
   0   6  12       56.28       54.79      3.13 o
   1   6  12       84.58       84.80      2.33 o
   2   6  12       55.76       56.22      2.02 o
   3   6  12      172.11      193.02      4.34 o
   4   6  12      900.25      880.46      9.10 o
   5   6  12       34.12       32.40      2.86 o
   6   6  12       62.16       82.39      4.64 o
   7   6  12     1503.98     1495.71     18.27 o
   8   6  12       89.20      103.66      5.78 o
   9   6  12       25.24       31.07      4.18 o
  10   6  12       27.20       23.76      4.18 o
  11   6  12       52.21       53.21      5.22 o
  12   6  12      218.02      220.61      7.83 o
  13   6  12        0.29       -1.35      3.64 o
  14   6  12       83.15       78.73      5.86 o
  15   6  12        9.75       17.23      5.15 o
  16   6  12       13.60        2.64      5.35 o
   1   7  12      572.19      548.05      7.31 o
   2   7  12      394.28      366.80      6.02 o
   3   7  12      133.42      151.49      4.36 o
   4   7  12      481.52      478.88      7.25 o
   5   7  12      187.34      169.92      5.77 o
   6   7  12      127.47      118.89      5.80 o
   7   7  12       72.01       71.22      4.58 o
   8   7  12       32.92       33.08      4.80 o
   9   7  12      198.52      185.72      7.80 o
  10   7  12       11.80       12.82      4.70 o
  11   7  12      264.69      261.73      9.69 o
  12   7  12        8.57        8.28      4.84 o
  13   7  12        8.79        1.63      4.31 o
  14   7  12        3.30        2.86      5.28 o
  15   7  12       34.98       32.69      6.32 o
   0   8  12       19.66        8.01      3.89 o
   1   8  12       82.62       79.48      4.49 o
   2   8  12      101.62       80.23      4.11 o
   3   8  12       10.85        7.43      2.75 o
   4   8  12       64.21       56.54      4.03 o
   5   8  12      332.48      317.39      8.53 o
   6   8  12      161.70      138.72      6.60 o
   7   8  12       53.11       64.52      4.56 o
   8   8  12       13.30       11.35      3.80 o
   9   8  12        0.47       -1.70      3.39 o
  10   8  12        4.69       11.17      4.18 o
  11   8  12       12.95       16.54      4.44 o
  12   8  12       17.53       16.04      4.48 o
  13   8  12        0.11       -4.38      4.38 o
  14   8  12        1.26       -0.45      4.57 o
   1   9  12       50.82       44.95      3.80 o
   2   9  12      353.68      299.51      7.45 o
   3   9  12        1.38        2.89      2.99 o
   4   9  12       79.06       77.90      6.20 o
   5   9  12       29.22       26.92      4.21 o
   6   9  12        0.92        4.27      3.27 o
   7   9  12        2.36       -1.62      3.41 o
   8   9  12       75.24       66.97      5.35 o
   9   9  12        7.62       10.74      4.10 o
  10   9  12        5.82        8.05      4.27 o
  11   9  12        6.91        2.22      4.60 o
  12   9  12        9.33        8.72      5.55 o
  13   9  12       17.85       21.56      6.24 o
   0  10  12      543.37      574.68     14.61 o
   1  10  12        2.28        2.02      3.27 o
   2  10  12       22.78       21.68      3.57 o
   3  10  12       13.24       22.25      3.78 o
   4  10  12       85.61       93.68      5.38 o
   5  10  12        1.91       -0.60      3.72 o
   6  10  12       17.29       16.26      4.46 o
   7  10  12        6.86       -0.65      4.00 o
   8  10  12       18.30        8.37      4.58 o
   9  10  12        0.83        0.92      4.60 o
  10  10  12        3.10       -4.64      5.67 o
  11  10  12       91.08      112.36      8.46 o
   1  11  12      118.02      115.06      6.53 o
   2  11  12       27.77       33.33      5.21 o
   3  11  12       11.15        8.63      4.45 o
   4  11  12       70.83       64.24      5.54 o
   5  11  12       92.80       86.26      6.56 o
   6  11  12       23.01       24.73      5.18 o
   7  11  12      190.74      226.58      9.82 o
   8  11  12       43.04       37.77      5.73 o
   9  11  12       52.43       63.00      6.84 o
   0  12  12       17.05       29.60      7.11 o
   1  12  12        1.50        7.60      4.46 o
   2  12  12       47.02       60.93      6.57 o
   3  12  12       22.96       16.19      6.43 o
   4  12  12       34.42       40.96      7.27 o
   5  12  12        0.09        7.91      5.90 o
   1   1  13      510.44      544.03      6.01 o
   2   1  13      116.03      148.41      3.86 o
   3   1  13     1498.12     1518.43     13.16 o
   4   1  13      202.32      204.88      4.63 o
   5   1  13      294.80      284.63      4.40 o
   6   1  13      625.39      683.46      7.38 o
   7   1  13       57.57       52.32      2.27 o
   8   1  13        4.76        5.06      2.08 o
   9   1  13       25.58       20.08      2.43 o
  10   1  13       72.91       79.82      4.69 o
  11   1  13        7.39       -1.00      3.12 o
  12   1  13      165.13      159.37      6.48 o
  13   1  13      159.59      163.02      6.79 o
  14   1  13        4.81       10.23      5.86 o
  15   1  13      104.68      103.29      6.94 o
  16   1  13        0.37        0.28      4.60 o
  17   1  13        6.24        6.03      5.76 o
  18   1  13        3.15       -1.40      5.74 o
   0   2  13      235.82      223.50      9.26 o
   1   2  13      508.42      561.57      6.10 o
   2   2  13      628.12      595.53      5.75 o
   3   2  13       87.12       80.98      2.76 o
   4   2  13     1897.80     1887.24     17.18 o
   5   2  13       82.41       85.09      3.04 o
   6   2  13      484.02      509.90      5.70 o
   7   2  13       77.83       72.09      3.23 o
   8   2  13      191.98      210.18      5.45 o
   9   2  13      487.59      477.80      8.02 o
  10   2  13      422.61      395.64      7.23 o
  11   2  13       57.64       61.26      4.06 o
  12   2  13       14.33       17.13      3.43 o
  13   2  13      127.23      147.96      6.73 o
  14   2  13      811.97      863.37     15.03 o
  15   2  13       66.62       70.71      6.52 o
  16   2  13       47.15       40.85      5.90 o
  17   2  13       37.65       30.00      5.90 o
  18   2  13        0.03       -3.24      5.37 o
   1   3  13       22.68       22.23      1.61 o
   2   3  13      251.23      224.76      3.83 o
   3   3  13      386.15      391.31      5.39 o
   4   3  13     1167.81     1148.00     10.14 o
   5   3  13        5.46       10.56      1.54 o
   6   3  13      786.74      765.05      7.92 o
   7   3  13      468.24      482.24      7.64 o
   8   3  13      448.32      427.49      7.63 o
   9   3  13      126.43      138.08      5.18 o
  10   3  13     2414.53     2307.60     19.90 o
  11   3  13        0.18        3.70      3.07 o
  12   3  13       16.56       21.21      3.53 o
  13   3  13        2.91       -3.92      3.92 o
  14   3  13      359.53      362.77     10.44 o
  15   3  13        9.34        6.35      4.67 o
  16   3  13       27.25       18.56      5.47 o
  17   3  13       15.11        4.72      5.03 o
   0   4  13       58.20       58.52      3.23 o
   1   4  13       79.24       89.86      2.58 o
   2   4  13      320.60      357.71      4.30 o
   3   4  13      109.97       94.25      2.72 o
   4   4  13        0.71       -0.94      1.46 o
   5   4  13        8.49        8.47      2.04 o
   6   4  13      217.69      240.96      7.03 o
   7   4  13      112.76      117.88      4.49 o
   8   4  13      314.11      288.39      6.80 o
   9   4  13       29.38       23.18      3.38 o
  10   4  13      454.72      481.45     10.84 o
  11   4  13      175.20      158.78      6.03 o
  12   4  13      102.60       94.25      6.29 o
  13   4  13       61.72       73.50      5.15 o
  14   4  13       57.85       61.21      5.75 o
  15   4  13        7.59       10.14      4.59 o
  16   4  13        1.29        2.00      4.86 o
  17   4  13        1.77       -4.96      4.96 o
   1   5  13      222.76      240.09      3.62 o
   2   5  13       69.48       70.19      2.37 o
   3   5  13      711.92      717.48      6.52 o
   4   5  13      330.40      322.36      5.08 o
   5   5  13      121.21      112.24      3.92 o
   6   5  13       94.90       89.00      3.86 o
   7   5  13      126.55      114.71      6.22 o
   8   5  13        0.10       -4.28      4.28 o
   9   5  13        2.51        3.62      3.37 o
  10   5  13      311.58      298.32      8.86 o
  11   5  13       49.24       47.74      4.52 o
  12   5  13      101.27      115.27      5.71 o
  13   5  13       76.14       77.06      5.36 o
  14   5  13        5.17        5.96      4.59 o
  15   5  13        2.13       -2.57      4.34 o
  16   5  13       87.57       95.13      7.90 o
   0   6  13       47.31       51.28      3.33 o
   1   6  13        3.17        5.53      1.56 o
   2   6  13      264.84      242.99      4.26 o
   3   6  13      872.06      831.51      8.10 o
   4   6  13      131.27      109.37      3.83 o
   5   6  13      426.40      412.25      7.02 o
   6   6  13      114.82      134.23      5.21 o
   7   6  13      347.14      332.97      7.85 o
   8   6  13      844.27      890.61     12.77 o
   9   6  13       53.64       49.99      5.47 o
  10   6  13       40.62       49.13      5.63 o
  11   6  13        3.84        3.98      4.81 o
  12   6  13      365.41      373.89     10.44 o
  13   6  13        0.29       -0.46      5.09 o
  14   6  13        5.89        2.12      4.70 o
  15   6  13       26.34       22.08      5.70 o
   1   7  13       34.92       34.90      2.65 o
   2   7  13       29.13       26.10      2.60 o
   3   7  13       58.76       60.69      4.28 o
   4   7  13        2.54       -2.01      2.01 o
   5   7  13        3.21       -2.21      2.55 o
   6   7  13        6.12        4.58      2.91 o
   7   7  13      106.41       96.11      5.16 o
   8   7  13      102.22       94.86      5.31 o
   9   7  13       44.14       50.44      5.02 o
  10   7  13        8.54        1.37      4.84 o
  11   7  13        0.26       -0.56      4.34 o
  12   7  13      139.99      139.11     12.95 o
  13   7  13        0.00        6.27      4.88 o
  14   7  13        1.01       -3.96      6.16 o
  15   7  13        0.79       -1.80      6.87 o
   0   8  13      542.88      532.69     29.82 o
   1   8  13      259.25      241.39      6.22 o
   2   8  13      194.09      204.62      5.72 o
   3   8  13      173.29      147.25      5.47 o
   4   8  13      657.31      614.02      9.65 o
   5   8  13      105.62      112.61      6.10 o
   6   8  13      113.27      104.99      5.94 o
   7   8  13      107.86      113.04      8.95 o
   8   8  13       73.26       73.90      5.35 o
   9   8  13        0.01       -1.64      3.32 o
  10   8  13        0.71       -1.22      3.65 o
  11   8  13        1.33        2.11      4.15 o
  12   8  13       16.64       21.88      4.81 o
  13   8  13       10.79        8.66      4.83 o
   1   9  13      171.18      161.88      5.79 o
   2   9  13        9.44       26.66      3.61 o
   3   9  13       86.25       72.04      4.42 o
   4   9  13       39.28       34.35      4.03 o
   5   9  13        3.08       -0.10      3.41 o
   6   9  13        1.93       -2.77      3.70 o
   7   9  13      237.50      215.94      8.24 o
   8   9  13      141.20      152.60      7.60 o
   9   9  13        6.51        2.34      3.79 o
  10   9  13        7.17       -2.76      4.33 o
  11   9  13       23.52       19.49      4.95 o
  12   9  13       39.52       53.43      6.82 o
   0  10  13      942.99      863.33     32.54 o
   1  10  13        0.00        2.35      3.05 o
   2  10  13      130.51      130.04      7.77 o
   3  10  13       18.48       14.39      4.18 o
   4  10  13       72.51       86.06      5.37 o
   5  10  13        6.89        3.68      3.84 o
   6  10  13        0.03       -3.72      3.72 o
   7  10  13       46.82       35.82      9.01 o
   8  10  13        3.32        5.55      4.62 o
   9  10  13        1.21        6.51      4.80 o
  10  10  13       12.35       15.24      5.28 o
   1  11  13       14.61        5.27      4.03 o
   2  11  13       37.93       34.84      6.39 o
   3  11  13       55.95       46.10      5.15 o
   4  11  13      132.95      144.99      7.98 o
   5  11  13       27.59       34.70      5.57 o
   6  11  13        0.98       -0.22      4.19 o
   7  11  13        2.82        7.10      4.73 o
   8  11  13       15.19       14.88      5.18 o
   0  12  13       29.68       46.08     13.25 o
   1  12  13       12.56       20.84      4.62 o
   2  12  13        0.04       -0.60      4.16 o
   3  12  13       28.36       18.58      5.46 o
   4  12  13        9.60       17.79      8.50 o
   0   0  14       37.29       34.72      4.84 o
   1   0  14      366.21      398.51      9.16 o
   2   0  14      105.07       72.48      4.47 o
   3   0  14     1883.16     2169.11     24.30 o
   4   0  14     1761.18     1906.00     22.48 o
   5   0  14        2.77        3.06      2.75 o
   6   0  14        5.89       13.61      3.18 o
   7   0  14      138.40      143.91      3.78 o
   8   0  14      120.43      136.18      4.76 o
   9   0  14      358.88      361.34     11.68 o
  10   0  14      244.95      224.39      8.86 o
  11   0  14       82.96       64.82      6.06 o
  12   0  14      438.82      463.76     18.63 o
  13   0  14      152.92      158.52      9.06 o
  14   0  14      215.08      237.33     21.83 o
  15   0  14      278.28      335.77     14.97 o
  16   0  14        1.31        3.24      6.70 o
  17   0  14       42.07       42.57      9.03 o
   1   1  14      712.63      651.11      6.94 o
   2   1  14       26.30       31.11      1.98 o
   3   1  14     2192.33     2320.66     18.38 o
   4   1  14      152.84      177.02      4.37 o
   5   1  14      255.42      279.09      5.93 o
   6   1  14      785.64      823.05      8.34 o
   7   1  14      164.42      167.14      4.39 o
   8   1  14      217.48      219.65      5.17 o
   9   1  14      100.41       83.05      4.73 o
  10   1  14        0.14       -1.99      2.06 o
  11   1  14      131.52      136.37      5.69 o
  12   1  14      143.37      142.44      6.45 o
  13   1  14       80.36       88.02      5.69 o
  14   1  14       65.25       76.79      5.75 o
  15   1  14       13.78       15.04      5.01 o
  16   1  14       31.74       39.92      5.44 o
  17   1  14        1.58       -0.59      4.81 o
   0   2  14      322.68      264.99      7.38 o
   1   2  14      423.28      491.36      5.86 o
   2   2  14      600.03      623.68      5.97 o
   3   2  14      350.59      317.07      4.95 o
   4   2  14        0.37       -0.81      1.85 o
   5   2  14      127.95      111.25      3.68 o
   6   2  14      329.11      321.77      6.53 o
   7   2  14      124.11      121.69      4.31 o
   8   2  14        3.25        1.34      2.39 o
   9   2  14      419.84      418.06      7.58 o
  10   2  14      190.83      181.34      5.56 o
  11   2  14       23.19       21.37      4.54 o
  12   2  14       51.65       55.54      4.72 o
  13   2  14       37.09       49.58      4.94 o
  14   2  14       18.33       16.38      4.47 o
  15   2  14      220.79      216.64      9.22 o
  16   2  14        1.90       -3.76      4.71 o
  17   2  14       29.29       32.09      5.84 o
   1   3  14      168.35      186.00      3.46 o
   2   3  14       19.67       22.06      1.90 o
   3   3  14       49.46       48.19      2.75 o
   4   3  14       64.76       80.55      3.05 o
   5   3  14      104.22      106.97      3.55 o
   6   3  14      688.57      676.49      8.51 o
   7   3  14       14.14       12.35      2.69 o
   8   3  14      492.43      517.44      8.31 o
   9   3  14       30.04       20.56      3.28 o
  10   3  14     1826.30     1828.76     19.91 o
  11   3  14     1396.98     1428.71     15.13 o
  12   3  14       29.80       30.20      4.81 o
  13   3  14       23.76       19.48      4.82 o
  14   3  14       43.07       31.59      5.11 o
  15   3  14        0.36       -4.47      4.47 o
  16   3  14        0.99        1.52      4.72 o
  17   3  14       24.63       14.00      6.05 o
   0   4  14      506.43      485.25      8.60 o
   1   4  14       17.02       14.13      1.71 o
   2   4  14      167.84      179.70      3.52 o
   3   4  14        7.06        7.03      1.58 o
   4   4  14        0.04        1.69      1.71 o
   5   4  14      301.19      276.77      5.13 o
   6   4  14      703.49      675.61      8.73 o
   7   4  14       30.50       25.21      3.09 o
   8   4  14        6.20        6.08      2.77 o
   9   4  14       33.47       29.79      3.62 o
  10   4  14      250.32      236.92      7.85 o
  11   4  14       24.58       31.36      4.15 o
  12   4  14        1.32       -3.84      3.84 o
  13   4  14       79.61       94.38      6.25 o
  14   4  14       11.65        5.44      4.89 o
  15   4  14        1.16        0.37      4.46 o
  16   4  14       31.02       38.98      6.69 o
   1   5  14       38.22       38.20      2.25 o
   2   5  14      559.18      537.32      5.92 o
   3   5  14      149.87      119.22      3.22 o
   4   5  14      781.43      760.36      7.92 o
   5   5  14       25.92       20.99      2.74 o
   6   5  14      600.32      577.07      9.08 o
   7   5  14     1507.06     1523.02     16.98 o
   8   5  14      717.49      656.62     10.79 o
   9   5  14       75.06       72.91      7.62 o
  10   5  14        2.99        1.22      3.47 o
  11   5  14        2.95       -1.38      3.57 o
  12   5  14        3.12        3.58      4.04 o
  13   5  14        7.66       12.17      5.06 o
  14   5  14        0.04        4.26      4.37 o
  15   5  14       95.15       95.08      7.65 o
  16   5  14       34.35       44.09      7.13 o
   0   6  14      597.84      535.44     10.05 o
   1   6  14       15.40       15.86      2.57 o
   2   6  14       20.35       25.20      2.19 o
   3   6  14       65.62       65.11      2.88 o
   4   6  14      785.91      795.47      8.93 o
   5   6  14      136.08      124.57      4.66 o
   6   6  14       98.48       98.20      4.55 o
   7   6  14      784.91      796.31     13.25 o
   8   6  14      561.75      514.34     13.47 o
   9   6  14      199.57      197.38      7.57 o
  10   6  14       26.76       14.80      4.44 o
  11   6  14        4.14        0.68      4.69 o
  12   6  14       22.92       46.01      6.14 o
  13   6  14        0.58       -7.02      7.02 o
  14   6  14       28.63       25.29      7.38 o
  15   6  14       33.78       38.41      7.31 o
   1   7  14       18.79       14.27      3.63 o
   2   7  14      289.44      284.24      5.78 o
   3   7  14       50.85       53.63      3.31 o
   4   7  14      192.50      175.04      5.07 o
   5   7  14        3.41        0.92      2.68 o
   6   7  14       19.79       25.61      3.64 o
   7   7  14       21.72       15.47      3.56 o
   8   7  14      238.85      251.29      7.59 o
   9   7  14       42.79       40.69      4.49 o
  10   7  14       50.02       46.89      5.29 o
  11   7  14       69.29       74.89      7.00 o
  12   7  14       30.54       39.40      6.44 o
  13   7  14        0.49        1.88      6.29 o
  14   7  14        6.78       -0.39      6.16 o
   0   8  14      216.25      190.20      8.86 o
   1   8  14       36.08       30.44      3.72 o
   2   8  14        4.83        8.21      2.84 o
   3   8  14       51.18       58.47      4.10 o
   4   8  14      196.21      158.50      5.89 o
   5   8  14      236.40      225.60      7.71 o
   6   8  14      262.43      286.45      8.78 o
   7   8  14      154.14      149.52      9.92 o
   8   8  14        3.38       12.47      4.02 o
   9   8  14       17.07       14.74      4.16 o
  10   8  14       43.11       43.09      4.81 o
  11   8  14        1.10        8.04      4.18 o
  12   8  14       13.87       17.93      4.87 o
  13   8  14        6.63        8.96      5.55 o
   1   9  14      668.82      645.69     11.03 o
   2   9  14       82.14       61.24      4.26 o
   3   9  14       10.08       13.45      3.27 o
   4   9  14        6.96        5.39      3.20 o
   5   9  14       70.26       56.42      5.15 o
   6   9  14      103.55      108.58      7.10 o
   7   9  14       46.85       48.49      5.15 o
   8   9  14        0.13       -0.34      3.82 o
   9   9  14       31.77       41.03      5.11 o
  10   9  14        1.58        0.90      4.15 o
  11   9  14        1.24        5.94      4.31 o
  12   9  14        0.06        1.95      6.16 o
   0  10  14        1.18        6.45      6.76 o
   1  10  14       38.46       44.91      4.28 o
   2  10  14       53.54       58.55      4.51 o
   3  10  14       46.46       48.71      4.25 o
   4  10  14      210.48      196.09      7.31 o
   5  10  14       41.31       40.00      4.93 o
   6  10  14        1.99        1.44      4.41 o
   7  10  14        3.02        0.41      4.45 o
   8  10  14        1.50        2.45      4.52 o
   9  10  14       19.55       34.56      6.79 o
  10  10  14        2.80       -3.13      4.67 o
   1  11  14       28.36       23.31      4.75 o
   2  11  14       22.11       18.14      4.19 o
   3  11  14       42.72       48.95      5.25 o
   4  11  14       29.56       30.95      5.35 o
   5  11  14        0.17        2.13      5.30 o
   6  11  14       74.62       89.74      7.39 o
   7  11  14       10.19        9.67      5.04 o
   0  12  14       10.76       15.39      6.57 o
   1  12  14       79.56       80.94      6.81 o
   2  12  14       23.72       18.77      4.99 o
   3  12  14       32.33       46.81      5.50 o
   1   1  15      269.76      321.54      5.98 o
   2   1  15      385.35      374.13      5.13 o
   3   1  15        3.21        1.56      1.95 o
   4   1  15        8.83        8.03      2.21 o
   5   1  15      457.88      486.44      7.87 o
   6   1  15        0.43       -0.47      2.13 o
   7   1  15      206.87      222.26      4.50 o
   8   1  15      762.58      772.21      9.69 o
   9   1  15       31.35       23.37      3.71 o
  10   1  15      146.81      144.77      6.60 o
  11   1  15      379.00      401.98      8.98 o
  12   1  15       24.46       24.23      3.76 o
  13   1  15       28.87       30.04      4.15 o
  14   1  15        2.41        1.67      4.16 o
  15   1  15       64.14       71.29      5.46 o
  16   1  15       19.25       20.74      5.45 o
  17   1  15       14.62        7.74      5.56 o
   0   2  15       25.33       37.06      3.61 o
   1   2  15        1.12        1.85      1.22 o
   2   2  15       51.89       56.70      2.63 o
   3   2  15      298.41      332.24      5.15 o
   4   2  15      247.77      250.06      5.27 o
   5   2  15      331.07      343.61      5.98 o
   6   2  15       81.67       90.55      3.27 o
   7   2  15       38.00       44.82      3.05 o
   8   2  15        6.02        6.72      3.15 o
   9   2  15       89.91       89.89      5.54 o
  10   2  15      427.36      409.95      9.51 o
  11   2  15       28.63       40.89      6.69 o
  12   2  15      207.93      215.40      7.20 o
  13   2  15        0.16       -3.54      3.54 o
  14   2  15        4.18       -0.76      4.39 o
  15   2  15        0.63        0.78      4.73 o
  16   2  15        0.52        2.83      4.85 o
  17   2  15       19.89       26.19      5.89 o
   1   3  15     1452.06     1460.77     11.18 o
   2   3  15       57.40       55.92      2.43 o
   3   3  15       16.86       15.15      2.23 o
   4   3  15       63.95       71.62      3.10 o
   5   3  15     1518.84     1410.26     12.37 o
   6   3  15      795.34      759.48      9.27 o
   7   3  15      213.81      195.82      5.27 o
   8   3  15      158.11      158.76      5.42 o
   9   3  15       46.45       49.83      3.84 o
  10   3  15       22.57       24.36      4.17 o
  11   3  15      688.14      682.86     12.46 o
  12   3  15       87.84       89.24      6.21 o
  13   3  15      450.49      414.33     10.93 o
  14   3  15       40.76       40.99      5.54 o
  15   3  15       58.89       61.82      6.38 o
  16   3  15        4.63        2.44      5.03 o
  17   3  15       80.51       87.03      8.60 o
   0   4  15       83.36       75.74      4.16 o
   1   4  15      266.92      275.66      4.46 o
   2   4  15       20.30       19.01      1.90 o
   3   4  15        0.50        0.53      1.74 o
   4   4  15     1285.31     1328.29     11.84 o
   5   4  15      108.70      111.10      3.88 o
   6   4  15      987.65      955.11     10.77 o
   7   4  15     1331.91     1324.87     14.21 o
   8   4  15       31.09       32.13      3.41 o
   9   4  15       11.92        7.41      3.39 o
  10   4  15      101.13       97.28      5.48 o
  11   4  15       54.29       51.37      5.64 o
  12   4  15        5.02        1.02      4.90 o
  13   4  15        3.97        2.40      4.43 o
  14   4  15       11.64        8.65      5.00 o
  15   4  15       40.21       36.39      5.78 o
  16   4  15        1.14        6.49      4.79 o
   1   5  15      706.12      679.58      7.25 o
   2   5  15      243.66      239.61      4.47 o
   3   5  15      724.34      722.50      7.23 o
   4   5  15      211.67      208.45      4.59 o
   5   5  15       39.62       37.52      4.47 o
   6   5  15      331.16      324.36      7.35 o
   7   5  15     1027.13     1041.09     13.87 o
   8   5  15       27.73       22.07      3.73 o
   9   5  15      111.32      103.90      5.58 o
  10   5  15      114.15       93.56      7.19 o
  11   5  15        7.03        7.65      4.42 o
  12   5  15        0.55        1.52      4.84 o
  13   5  15      184.34      203.57     10.98 o
  14   5  15        8.77       12.73      5.71 o
  15   5  15        3.41        1.67      6.19 o
   0   6  15      151.78      149.60      7.65 o
   1   6  15       25.83       21.38      2.75 o
   2   6  15      572.13      562.41      7.64 o
   3   6  15      702.41      694.54     10.44 o
   4   6  15     1197.54     1189.99     13.46 o
   5   6  15      814.32      792.79     10.86 o
   6   6  15      195.99      187.86      6.23 o
   7   6  15      190.81      214.59     11.88 o
   8   6  15       78.84       85.69      5.68 o
   9   6  15       35.27       42.23      4.82 o
  10   6  15      186.90      187.06      8.02 o
  11   6  15        4.84        0.71      5.43 o
  12   6  15       23.91       34.36      6.87 o
  13   6  15       30.09       45.90      7.90 o
  14   6  15      109.15       96.66     11.67 o
  15   6  15        0.87       -1.50      7.06 o
   1   7  15       94.25       97.53      4.94 o
   2   7  15      238.80      246.90      6.07 o
   3   7  15      266.43      281.65      6.09 o
   4   7  15       14.93       13.95      2.81 o
   5   7  15        6.81        5.06      3.34 o
   6   7  15      122.99      116.06      6.37 o
   7   7  15       64.54       87.58      5.18 o
   8   7  15       76.34       71.70      5.14 o
   9   7  15        4.29        7.75      3.49 o
  10   7  15       25.86       17.76      4.62 o
  11   7  15       29.04       29.76      6.04 o
  12   7  15       60.49       57.48      9.75 o
  13   7  15       51.69       60.91      8.86 o
  14   7  15        0.95       -3.65      6.38 o
   0   8  15       14.54       17.58      5.21 o
   1   8  15      126.05      116.58      5.55 o
   2   8  15       90.65       86.69      4.63 o
   3   8  15      257.30      235.88      6.46 o
   4   8  15       20.30       21.37      3.41 o
   5   8  15      113.53      123.87      7.14 o
   6   8  15      250.22      243.79      8.32 o
   7   8  15        0.56        6.63      3.80 o
   8   8  15      118.34      154.83      7.66 o
   9   8  15       12.70       14.20      4.40 o
  10   8  15       98.98       89.82      6.57 o
  11   8  15        3.35        1.55      4.67 o
  12   8  15       26.66       24.15      6.06 o
  13   8  15       37.74       45.07      6.82 o
   1   9  15      207.16      211.22      7.01 o
   2   9  15       17.29       13.08      3.47 o
   3   9  15        1.37        0.31      2.92 o
   4   9  15        0.00        0.08      2.97 o
   5   9  15       44.85       42.07      4.87 o
   6   9  15       44.78       47.94      5.17 o
   7   9  15        1.98        2.03      3.68 o
   8   9  15       16.30        9.70      4.04 o
   9   9  15       12.69       10.34      4.69 o
  10   9  15        2.88        0.47      4.10 o
  11   9  15        9.08        4.44      5.33 o
   0  10  15        4.28        6.57      5.08 o
   1  10  15        1.98        0.36      3.42 o
   2  10  15        8.82        9.94      3.49 o
   3  10  15        0.51        0.13      3.15 o
   4  10  15       16.01        7.69      4.65 o
   5  10  15      168.17      190.23      8.24 o
   6  10  15       19.16       21.08      4.63 o
   7  10  15        4.89       -3.41      4.34 o
   8  10  15        0.38       -4.58      4.58 o
   9  10  15        6.52        0.98      4.93 o
   1  11  15        1.95       -0.19      4.12 o
   2  11  15       10.34        8.88      4.27 o
   3  11  15       10.03       18.16      4.68 o
   4  11  15       24.63       24.93      5.41 o
   5  11  15        2.27        1.60      7.03 o
   6  11  15        6.57        1.45      7.77 o
   7  11  15       44.38       29.65      5.87 o
   0  12  15        4.25       18.60      7.39 o
   1  12  15       17.45       11.64      5.27 o
   0   0  16      121.80       90.74      7.25 o
   1   0  16      638.14      724.59      9.44 o
   2   0  16      110.44      110.78      5.65 o
   3   0  16     1439.40     1446.85     19.40 o
   4   0  16      111.73      101.97      6.17 o
   5   0  16      150.31      156.82      7.77 o
   6   0  16        3.90        4.23      3.70 o
   7   0  16      170.87      151.37      7.35 o
   8   0  16       42.81       36.44      6.17 o
   9   0  16        3.01        5.75      4.89 o
  10   0  16      317.42      279.65     11.65 o
  11   0  16        5.29        5.58      5.50 o
  12   0  16        0.42       -6.96      6.96 o
  13   0  16       23.15       18.32      5.63 o
  14   0  16      102.07      105.22      8.43 o
  15   0  16       89.01       96.68      8.65 o
  16   0  16        0.24        4.82      5.89 o
  17   0  16       64.57       74.48      9.08 o
   1   1  16       41.66       61.87      2.73 o
   2   1  16       95.24      111.71      3.20 o
   3   1  16      149.50      152.70      4.57 o
   4   1  16        0.22       -1.88      1.97 o
   5   1  16        0.62       -2.05      2.05 o
   6   1  16      373.52      390.01      7.08 o
   7   1  16      744.18      740.30     10.66 o
   8   1  16      493.82      492.95      9.70 o
   9   1  16      419.11      430.85      9.42 o
  10   1  16       86.40      103.15      6.06 o
  11   1  16       97.37       99.93      6.50 o
  12   1  16       64.59       65.30      5.67 o
  13   1  16       45.33       54.04      4.78 o
  14   1  16       23.64       21.31      4.32 o
  15   1  16       30.72       26.31      4.82 o
  16   1  16      138.34      154.42      7.92 o
  17   1  16       23.77       34.75      5.61 o
   0   2  16      852.99      852.51     13.67 o
   1   2  16      131.44      145.17      3.55 o
   2   2  16      117.61      111.14      3.53 o
   3   2  16       36.29       40.98      3.06 o
   4   2  16      545.05      527.28      7.80 o
   5   2  16        9.41        5.87      2.33 o
   6   2  16       21.68       25.13      2.53 o
   7   2  16      466.53      465.26      7.09 o
   8   2  16      115.40      110.10      5.62 o
   9   2  16      392.36      357.03      8.85 o
  10   2  16      107.46      121.08      8.26 o
  11   2  16       11.73       13.38      4.20 o
  12   2  16      877.85      907.73     14.82 o
  13   2  16       91.83       85.81      5.88 o
  14   2  16       37.94       40.66      7.26 o
  15   2  16        4.07       -0.85      4.27 o
  16   2  16        6.10       -4.07      4.46 o
   1   3  16      105.02      102.92      3.02 o
   2   3  16      189.19      203.04      5.32 o
   3   3  16       58.80       43.15      3.05 o
   4   3  16       20.29       23.54      2.87 o
   5   3  16        5.51        5.82      2.19 o
   6   3  16     1934.32     1891.73     15.60 o
   7   3  16     1780.98     1718.66     15.75 o
   8   3  16       21.29       28.12      3.40 o
   9   3  16       73.46       73.47      5.38 o
  10   3  16       80.55       83.34      7.39 o
  11   3  16       52.87       49.60      5.94 o
  12   3  16        6.99        2.22      4.69 o
  13   3  16      125.90      120.49      8.00 o
  14   3  16       30.21       32.09      5.42 o
  15   3  16       15.24       17.97      5.36 o
  16   3  16        8.29        6.94      5.15 o
   0   4  16        0.91        1.03      2.21 o
   1   4  16      290.09      288.16      4.79 o
   2   4  16     1445.01     1427.14     11.48 o
   3   4  16      280.81      290.32      5.22 o
   4   4  16      143.17      142.11      4.49 o
   5   4  16        5.43        3.34      2.48 o
   6   4  16        0.00       -3.31      3.31 o
   7   4  16       22.59       25.31      3.23 o
   8   4  16      459.46      452.22      9.28 o
   9   4  16       80.93       74.29      5.87 o
  10   4  16        1.77       -3.80      3.80 o
  11   4  16      149.73      158.65      8.03 o
  12   4  16        5.81        2.81      4.48 o
  13   4  16        0.42        0.21      4.55 o
  14   4  16       24.13       22.84      7.02 o
  15   4  16        2.38       -3.65      4.93 o
  16   4  16       59.40       68.51      7.69 o
   1   5  16     2289.91     2240.46     15.90 o
   2   5  16      654.04      639.24      7.45 o
   3   5  16     1991.72     2008.63     14.93 o
   4   5  16     2090.00     2060.54     16.47 o
   5   5  16      232.65      216.41      6.31 o
   6   5  16      196.62      191.20      6.16 o
   7   5  16      147.18      123.10      5.99 o
   8   5  16      161.37      157.90      6.44 o
   9   5  16       27.55       13.02      3.98 o
  10   5  16       67.88       55.50      5.64 o
  11   5  16       84.60       91.07      6.79 o
  12   5  16       34.23       43.13      7.22 o
  13   5  16        3.71        1.43      5.28 o
  14   5  16        3.94        5.40      5.76 o
  15   5  16       11.27       11.18      9.86 o
   0   6  16      304.13      338.65      8.74 o
   1   6  16      139.65      139.78      4.58 o
   2   6  16      105.82      117.12      5.49 o
   3   6  16      281.21      268.81      5.55 o
   4   6  16       59.56       57.88      4.14 o
   5   6  16       47.85       41.87      3.80 o
   6   6  16       81.62       90.21      4.88 o
   7   6  16        2.87        0.05      3.41 o
   8   6  16      159.01      153.54      7.04 o
   9   6  16        4.21        3.14      3.68 o
  10   6  16       43.62       28.66      5.68 o
  11   6  16       59.16       70.98      7.11 o
  12   6  16        0.02        6.37      5.23 o
  13   6  16       18.73       28.80      6.34 o
  14   6  16       20.99       25.49      6.85 o
   1   7  16      156.38      158.74      7.26 o
   2   7  16       37.54       32.02      3.84 o
   3   7  16      747.52      753.73      9.80 o
   4   7  16       89.83       83.04      4.60 o
   5   7  16       54.35       59.29      5.57 o
   6   7  16      202.92      208.48      6.94 o
   7   7  16      246.69      229.11      7.10 o
   8   7  16       21.34       19.73      3.97 o
   9   7  16      131.89      131.35      6.45 o
  10   7  16       79.39       82.66      7.37 o
  11   7  16       48.74       58.55      6.88 o
  12   7  16        7.82        1.20      5.42 o
  13   7  16        3.22        0.00      6.17 o
   0   8  16      686.23      688.76     19.26 o
   1   8  16       20.77       15.25      3.54 o
   2   8  16       49.58       44.66      4.15 o
   3   8  16        0.17        3.06      3.07 o
   4   8  16       79.36       82.57      4.65 o
   5   8  16       11.63        6.88      3.62 o
   6   8  16        4.54        6.01      3.94 o
   7   8  16        3.76        1.08      3.92 o
   8   8  16       10.06       21.90      4.49 o
   9   8  16        4.64        3.88      4.32 o
  10   8  16       26.06       24.57      5.65 o
  11   8  16       16.85       21.76      5.76 o
  12   8  16       33.28       41.42      6.78 o
   1   9  16       43.61       55.48      4.75 o
   2   9  16      126.74      136.18      6.27 o
   3   9  16       63.21       55.81      4.39 o
   4   9  16       12.54       11.72      3.70 o
   5   9  16       45.73       35.67      4.79 o
   6   9  16        4.19        0.88      3.78 o
   7   9  16       88.66      100.54      6.64 o
   8   9  16        0.22        6.73      4.35 o
   9   9  16       18.09       16.73      4.55 o
  10   9  16       21.16       19.52      5.65 o
  11   9  16        1.05       -1.60      5.29 o
   0  10  16        0.01       -3.60      4.75 o
   1  10  16        0.71       -1.04      3.12 o
   2  10  16       45.77       48.32      4.64 o
   3  10  16        1.42        1.30      3.66 o
   4  10  16      152.09      153.13      7.72 o
   5  10  16        1.88       12.44      4.55 o
   6  10  16        2.61        0.57      3.89 o
   7  10  16       44.53       47.57      6.35 o
   8  10  16       54.63       51.38      6.39 o
   9  10  16        1.62       -5.11      5.11 o
   1  11  16       10.14        6.47      4.25 o
   2  11  16        4.80        4.97      4.31 o
   3  11  16        1.20       -2.35      5.08 o
   4  11  16        2.80        1.69      4.81 o
   5  11  16       32.66       41.95      6.11 o
   6  11  16        5.11        4.12      4.90 o
   1   1  17       72.59       77.64      2.98 o
   2   1  17      173.46      195.09      4.04 o
   3   1  17     1335.57     1355.06     13.38 o
   4   1  17      568.79      548.24      8.20 o
   5   1  17       31.52       29.41      3.08 o
   6   1  17      323.86      324.20      6.78 o
   7   1  17      312.21      306.02      6.79 o
   8   1  17       27.29       32.95      4.11 o
   9   1  17      304.87      300.51      8.42 o
  10   1  17      112.70      109.23      7.94 o
  11   1  17      416.39      415.81     13.00 o
  12   1  17        0.88       -3.73      3.73 o
  13   1  17       26.39       38.27      5.24 o
  14   1  17        7.22       11.44      4.77 o
  15   1  17       43.57       39.53      6.31 o
  16   1  17        0.14       -4.48      4.48 o
   0   2  17        5.17       11.67      3.20 o
   1   2  17      506.23      461.46      6.04 o
   2   2  17       16.60       21.77      2.19 o
   3   2  17      199.21      220.09      4.79 o
   4   2  17       33.56       32.86      3.03 o
   5   2  17      246.96      255.07      6.07 o
   6   2  17      523.36      505.02      8.30 o
   7   2  17       58.01       68.63      4.51 o
   8   2  17      220.69      197.91      7.32 o
   9   2  17       17.10       13.43      3.90 o
  10   2  17       49.60       45.82      4.84 o
  11   2  17      110.57      110.04      6.46 o
  12   2  17        0.08        0.09      3.94 o
  13   2  17       34.72       23.29      5.51 o
  14   2  17       80.06       80.92      7.14 o
  15   2  17        0.60       -5.02      5.02 o
  16   2  17        0.62        7.07      5.24 o
   1   3  17        0.98        1.64      1.79 o
   2   3  17     1208.55     1198.58     10.91 o
   3   3  17       57.66       54.22      3.62 o
   4   3  17      193.39      189.19      5.58 o
   5   3  17        6.95       -2.69      2.69 o
   6   3  17       71.31       68.77      3.47 o
   7   3  17      149.16      149.34      6.17 o
   8   3  17     1070.78     1083.28     15.47 o
   9   3  17        1.82       -2.30      3.43 o
  10   3  17       24.94       17.13      4.46 o
  11   3  17      172.20      172.22      8.52 o
  12   3  17       87.49       90.46      7.30 o
  13   3  17        7.93       13.85      5.38 o
  14   3  17        9.38       10.17      5.39 o
  15   3  17       14.72       23.17      6.10 o
  16   3  17        5.60        1.64      5.88 o
   0   4  17     3325.58     3236.54     29.69 o
   1   4  17      807.04      754.21      8.07 o
   2   4  17     1452.34     1452.03     11.96 o
   3   4  17     1753.61     1768.56     16.15 o
   4   4  17      426.81      408.17      7.47 o
   5   4  17     2121.28     2055.16     16.71 o
   6   4  17       80.64       78.73      4.20 o
   7   4  17       63.95       58.31      4.04 o
   8   4  17       87.45       93.70      6.25 o
   9   4  17      291.21      287.08      9.60 o
  10   4  17        0.27       -0.33      4.07 o
  11   4  17       34.23       36.96      5.50 o
  12   4  17       18.49       19.82      5.23 o
  13   4  17       29.09       33.79      6.02 o
  14   4  17        2.67        1.70      5.07 o
  15   4  17        0.00       -0.74      5.48 o
   1   5  17      381.15      366.60      5.94 o
   2   5  17      143.15      134.04      4.20 o
   3   5  17      577.84      582.82      8.42 o
   4   5  17      405.28      395.22      7.39 o
   5   5  17     1163.28     1125.88     12.21 o
   6   5  17        4.54       -1.04      2.89 o
   7   5  17       46.97       45.22      4.03 o
   8   5  17       61.25       58.24      5.40 o
   9   5  17       93.62       98.36      6.56 o
  10   5  17        3.59        4.25      4.32 o
  11   5  17        0.04        1.80      4.42 o
  12   5  17       38.80       43.86      6.94 o
  13   5  17        1.06        6.60      5.78 o
  14   5  17        5.94        0.63      5.87 o
  15   5  17       13.63        8.42      6.90 o
   0   6  17     1883.01     1923.98     28.17 o
   1   6  17      284.01      262.94      5.86 o
   2   6  17       94.57       82.01      3.98 o
   3   6  17     1402.35     1371.75     13.36 o
   4   6  17      136.31      133.02      5.48 o
   5   6  17      434.49      420.71      8.26 o
   6   6  17       23.38       18.48      4.12 o
   7   6  17        2.22       -0.32      4.16 o
   8   6  17       55.84       46.45      6.06 o
   9   6  17        1.44        1.69      4.44 o
  10   6  17      147.31      137.37      8.86 o
  11   6  17        4.32       -4.58      4.58 o
  12   6  17        7.10        1.26      7.16 o
  13   6  17        0.28        4.94      5.71 o
  14   6  17      124.71      124.77      9.58 o
   1   7  17       11.08       10.62      3.37 o
   2   7  17       94.41       96.48      5.18 o
   3   7  17        6.75       16.84      4.14 o
   4   7  17      294.08      291.72      8.14 o
   5   7  17       71.81       61.42      4.25 o
   6   7  17       52.45       43.68      4.06 o
   7   7  17       30.70       41.57      4.27 o
   8   7  17       20.79       19.27      4.02 o
   9   7  17       45.99       43.95      5.38 o
  10   7  17        4.17       -4.77      4.77 o
  11   7  17        0.48       -4.56      4.56 o
  12   7  17        3.21       -0.66      5.53 o
  13   7  17        0.16        7.99      6.39 o
   0   8  17        4.56        1.48      4.49 o
   1   8  17       53.03       54.50      4.42 o
   2   8  17       43.71       39.05      4.20 o
   3   8  17        3.26        4.87      3.80 o
   4   8  17       53.55       57.46      4.71 o
   5   8  17        0.00        3.97      3.59 o
   6   8  17      129.35      117.15      6.69 o
   7   8  17        1.90        5.58      4.01 o
   8   8  17       19.34       13.49      4.48 o
   9   8  17        0.80       -4.41      4.41 o
  10   8  17        0.70        6.58      5.28 o
  11   8  17       39.35       43.59      6.49 o
  12   8  17        3.73       11.48      5.94 o
   1   9  17       69.21       59.19      4.85 o
   2   9  17       31.91       29.84      4.62 o
   3   9  17       32.04       41.39      7.23 o
   4   9  17       70.62       74.50      5.49 o
   5   9  17        0.12       -2.38      3.53 o
   6   9  17        8.72       10.29      4.95 o
   7   9  17        0.55       -3.79      3.79 o
   8   9  17        0.09        1.23      6.91 o
   9   9  17        1.08        6.04      5.04 o
  10   9  17        2.78        6.08      5.61 o
   0  10  17       61.35       65.27      7.10 o
   1  10  17        0.50        1.79      3.92 o
   2  10  17        9.60       16.02      4.40 o
   3  10  17       12.02        7.27      4.66 o
   4  10  17        7.30        1.28      7.05 o
   5  10  17       22.61       34.69      5.18 o
   6  10  17       10.22       13.44      4.71 o
   7  10  17       12.25       17.40      4.93 o
   8  10  17       34.83       45.01     10.21 o
   1  11  17        0.41       -4.03      4.03 o
   2  11  17       10.46       12.26      5.02 o
   3  11  17       23.59       18.63      5.74 o
   4  11  17        2.81        3.45      4.99 o
   0   0  18      684.01      749.38     19.04 o
   1   0  18      102.22       81.65      3.43 o
   2   0  18       98.54      103.12      6.66 o
   3   0  18     1264.54     1187.33     17.96 o
   4   0  18       29.02       21.42      4.24 o
   5   0  18        0.17        1.58      3.69 o
   6   0  18      161.20      124.21      7.13 o
   7   0  18      530.03      554.61     12.82 o
   8   0  18      257.21      281.99     11.83 o
   9   0  18      450.76      441.24     15.10 o
  10   0  18       20.17       34.39      6.73 o
  11   0  18       31.57       17.51      6.55 o
  12   0  18       63.52       69.04      8.49 o
  13   0  18       46.78       43.77      7.49 o
  14   0  18       53.09       46.21      9.05 o
  15   0  18       12.72       15.12      8.80 o
  16   0  18        0.13       -5.96      8.26 o
   1   1  18      129.18      118.98      4.19 o
   2   1  18      371.11      318.79      5.47 o
   3   1  18       46.18       41.92      3.23 o
   4   1  18       15.16       23.27      2.90 o
   5   1  18       74.53       85.93      4.28 o
   6   1  18       77.93       79.66      4.30 o
   7   1  18       53.72       37.00      3.76 o
   8   1  18       10.72        5.67      3.87 o
   9   1  18      369.49      350.38      9.30 o
  10   1  18        0.00       -3.45      3.45 o
  11   1  18      106.33       87.07      6.25 o
  12   1  18        8.63        9.92      4.32 o
  13   1  18       80.55       88.12      6.60 o
  14   1  18       59.43       59.85      6.21 o
  15   1  18       20.95       26.54     10.25 o
  16   1  18       23.55       19.97      6.26 o
   0   2  18       32.20       48.72      3.58 o
   1   2  18      466.65      468.59      6.32 o
   2   2  18      637.39      622.18      9.78 o
   3   2  18      502.48      525.42      8.26 o
   4   2  18      417.96      389.81      7.30 o
   5   2  18      199.59      188.06      5.60 o
   6   2  18       44.74       41.29      3.58 o
   7   2  18       55.61       43.63      3.87 o
   8   2  18       23.86       26.28      4.19 o
   9   2  18       85.88       70.34      5.40 o
  10   2  18       26.29       31.85      4.83 o
  11   2  18      156.88      155.73      7.42 o
  12   2  18       45.03       41.06      5.88 o
  13   2  18       21.58       19.96      5.46 o
  14   2  18        0.13       -0.52      5.01 o
  15   2  18       82.28       74.50      7.62 o
  16   2  18      112.14      122.18     10.00 o
   1   3  18     1253.82     1227.30     10.65 o
   2   3  18     2339.92     2347.16     18.32 o
   3   3  18      120.13      104.27      4.73 o
   4   3  18      424.65      380.28      7.31 o
   5   3  18        2.47       -2.64      2.64 o
   6   3  18        6.60        4.42      2.83 o
   7   3  18       19.93       12.62      3.47 o
   8   3  18       54.61       51.18      4.81 o
   9   3  18      137.36      153.81      7.04 o
  10   3  18      234.77      278.23      9.91 o
  11   3  18        5.90        3.42      4.55 o
  12   3  18        7.53        6.22      4.91 o
  13   3  18      110.40      129.50      8.31 o
  14   3  18        3.19        0.91      5.19 o
  15   3  18        9.42        3.20      6.35 o
   0   4  18     1867.30     1776.64     19.66 o
   1   4  18     1133.15     1066.50     10.10 o
   2   4  18       32.46       35.43      2.80 o
   3   4  18      108.90      100.84      4.73 o
   4   4  18      282.67      278.07      6.64 o
   5   4  18      272.35      272.86      6.67 o
   6   4  18      425.44      394.89      9.22 o
   7   4  18      353.12      355.97     13.13 o
   8   4  18       74.12       71.17      5.99 o
   9   4  18      182.09      188.36      8.55 o
  10   4  18       88.58       79.18      6.52 o
  11   4  18       25.65       24.84      5.11 o
  12   4  18       53.14       36.46      6.02 o
  13   4  18       19.83       15.40      5.38 o
  14   4  18        0.03       -5.08      5.08 o
  15   4  18       11.02        3.85      5.99 o
   1   5  18     1812.88     1796.50     15.00 o
   2   5  18     1376.04     1341.38     12.41 o
   3   5  18       26.47       21.51      3.19 o
   4   5  18      322.28      323.14      6.97 o
   5   5  18       82.98       78.56      4.99 o
   6   5  18      152.07      161.24      6.89 o
   7   5  18       56.33       49.57      4.98 o
   8   5  18        1.49        0.74      5.31 o
   9   5  18       30.38       19.79      4.77 o
  10   5  18      100.92      112.99      9.75 o
  11   5  18       54.82       50.71      6.92 o
  12   5  18      100.17      105.72      8.85 o
  13   5  18        1.24        8.97      5.98 o
  14   5  18        5.44        3.21      6.27 o
   0   6  18       37.97       38.75      4.74 o
   1   6  18      222.21      237.43      5.78 o
   2   6  18      145.69      160.72      5.74 o
   3   6  18        1.58        1.27      3.37 o
   4   6  18        3.59        3.47      3.83 o
   5   6  18       87.03       85.07      4.78 o
   6   6  18       17.12       22.11      3.50 o
   7   6  18       15.36       15.18      4.87 o
   8   6  18       20.28       19.09      5.38 o
   9   6  18       59.78       64.29      6.92 o
  10   6  18       16.88       16.66      9.01 o
  11   6  18       25.41       13.91      7.28 o
  12   6  18        0.00       -5.43      5.43 o
  13   6  18        9.34       -4.27      6.54 o
   1   7  18       62.69       58.47      4.62 o
   2   7  18      474.59      455.41     10.59 o
   3   7  18       25.32       27.91      4.32 o
   4   7  18       15.57       18.77      6.31 o
   5   7  18       28.25       21.47      3.83 o
   6   7  18       12.39       11.20      3.37 o
   7   7  18        0.29        2.22      3.67 o
   8   7  18       36.63       34.14      5.22 o
   9   7  18        1.82       -3.96      3.96 o
  10   7  18      162.76      186.01      9.08 o
  11   7  18       42.83       63.31      7.27 o
  12   7  18      106.54      130.53      9.39 o
   0   8  18      514.26      505.25     19.33 o
   1   8  18       86.40       97.03      6.15 o
   2   8  18       12.20       11.81      4.07 o
   3   8  18       43.02       39.45      5.10 o
   4   8  18       80.93       93.23      6.35 o
   5   8  18        0.20       -3.43      3.43 o
   6   8  18        3.89       -1.35      3.99 o
   7   8  18      132.77      128.95      8.43 o
   8   8  18        0.58       -3.83      4.67 o
   9   8  18        1.03       -4.56      4.56 o
  10   8  18        7.96       19.38      5.67 o
  11   8  18        0.30       -4.29      5.06 o
   1   9  18        4.21        1.28      3.80 o
   2   9  18       55.23       60.90      5.66 o
   3   9  18       55.51       39.68      5.76 o
   4   9  18       17.87        8.66      4.20 o
   5   9  18        5.22        6.04      3.85 o
   6   9  18       32.67       30.24      5.04 o
   7   9  18        3.37        9.37      4.99 o
   8   9  18       49.17       57.72      6.92 o
   9   9  18       32.97       44.44      6.57 o
   0  10  18       23.53       16.27      7.39 o
   1  10  18       33.04       37.19      5.20 o
   2  10  18       34.42       37.98      6.46 o
   3  10  18        0.00        4.70      4.40 o
   4  10  18       44.92       51.72      5.72 o
   5  10  18        6.64        7.04      4.50 o
   6  10  18       37.47       47.17      5.81 o
   7  10  18       93.36      108.61      8.40 o
   1  11  18        4.40       -3.13      5.43 o
   2  11  18        0.31       -5.08      5.08 o
   3  11  18        4.88       -2.12      4.75 o
   1   1  19      117.83      129.94      3.56 o
   2   1  19        0.71        5.85      2.52 o
   3   1  19       22.35       27.00      3.18 o
   4   1  19      135.44      123.86      5.04 o
   5   1  19      114.56      105.95      4.84 o
   6   1  19      734.80      754.76     10.64 o
   7   1  19      139.37      147.43      5.83 o
   8   1  19       97.61       97.36      6.37 o
   9   1  19      216.90      202.22      8.00 o
  10   1  19      256.03      252.76      8.51 o
  11   1  19       38.23       37.46      4.99 o
  12   1  19       12.05        5.73      4.31 o
  13   1  19       56.65       54.71      5.85 o
  14   1  19        2.89        3.10      5.00 o
  15   1  19        7.40        7.75      5.80 o
   0   2  19      136.30      107.86      4.75 o
   1   2  19      174.22      187.99      4.36 o
   2   2  19      730.06      704.13     10.04 o
   3   2  19       10.43        5.71      2.69 o
   4   2  19      100.99       71.98      4.28 o
   5   2  19      614.20      579.17      9.19 o
   6   2  19       65.69       53.36      4.08 o
   7   2  19      110.50      112.42      5.22 o
   8   2  19        5.07        3.19      3.65 o
   9   2  19       54.57       41.65      4.90 o
  10   2  19        1.94        0.57      5.14 o
  11   2  19        0.39       -0.86      4.11 o
  12   2  19        0.58       -4.72      5.09 o
  13   2  19        0.05       -4.95      4.95 o
  14   2  19        6.86       -5.11      5.11 o
  15   2  19        9.41       18.23      6.10 o
   1   3  19        0.01        6.34      2.56 o
   2   3  19       40.28       49.76      4.22 o
   3   3  19      213.77      200.80      6.10 o
   4   3  19        9.08        4.17      2.85 o
   5   3  19       13.87        6.60      3.17 o
   6   3  19       71.96       58.74      4.16 o
   7   3  19       15.61        6.21      3.26 o
   8   3  19       17.05        9.36      4.08 o
   9   3  19       90.69       78.32      6.40 o
  10   3  19       44.54       43.49      7.51 o
  11   3  19        1.07        3.17      4.75 o
  12   3  19        9.51       12.09      5.42 o
  13   3  19       19.00       27.94      6.17 o
  14   3  19       22.26       17.14      7.43 o
  15   3  19       41.58       43.39      6.83 o
   0   4  19        2.25       11.23      3.45 o
   1   4  19     2011.57     2010.02     15.38 o
   2   4  19       66.93       74.56      3.94 o
   3   4  19      386.96      367.08      7.52 o
   4   4  19      774.56      782.50     10.63 o
   5   4  19      105.31       89.28      5.56 o
   6   4  19        3.44       -1.81      3.33 o
   7   4  19      345.11      344.63      9.28 o
   8   4  19      190.28      160.82      8.01 o
   9   4  19       43.77       37.35      5.76 o
  10   4  19       17.80       11.56      4.85 o
  11   4  19       29.83       36.57      5.78 o
  12   4  19       63.36       66.38      9.52 o
  13   4  19      109.49      108.29      8.15 o
  14   4  19      105.87      113.04      8.56 o
   1   5  19      403.23      407.42      8.18 o
   2   5  19     1459.20     1501.65     15.97 o
   3   5  19        6.30        3.85      3.02 o
   4   5  19      130.09      130.90      5.25 o
   5   5  19      533.83      534.89      9.72 o
   6   5  19       13.61       18.51      5.96 o
   7   5  19       11.48        5.10      4.48 o
   8   5  19        9.64        2.89      5.92 o
   9   5  19       21.73       20.89      5.76 o
  10   5  19        2.42       14.51      5.76 o
  11   5  19        6.61       -0.46      7.28 o
  12   5  19        0.68       -3.33      5.92 o
  13   5  19       42.46       34.99      7.25 o
  14   5  19        0.83       10.05      6.47 o
   0   6  19      567.62      591.95     12.22 o
   1   6  19     1208.60     1186.77     13.71 o
   2   6  19      301.90      331.92      8.40 o
   3   6  19       23.20       23.83      4.00 o
   4   6  19        4.21        3.06      3.39 o
   5   6  19       34.86       41.26      4.60 o
   6   6  19      460.67      442.51     10.11 o
   7   6  19        9.10        1.05      3.73 o
   8   6  19      238.82      225.94     10.43 o
   9   6  19       87.95       99.48      8.01 o
  10   6  19        0.04       -2.50      4.91 o
  11   6  19        4.22        3.89      5.44 o
  12   6  19       63.40       67.60      8.07 o
  13   6  19       23.75       25.99      7.02 o
   1   7  19       12.87       12.75      4.09 o
   2   7  19        8.48        6.53      3.81 o
   3   7  19        0.42       -1.27      3.58 o
   4   7  19      159.55      150.06      9.87 o
   5   7  19        5.49        2.73      3.99 o
   6   7  19      166.82      160.94      7.87 o
   7   7  19       41.85       37.20      5.31 o
   8   7  19        0.71        2.43      4.07 o
   9   7  19        0.46        7.09      4.47 o
  10   7  19       64.73       78.31      6.97 o
  11   7  19        3.31        0.75      5.85 o
  12   7  19        0.03        7.28      6.39 o
   0   8  19      334.35      335.65     16.62 o
   1   8  19        2.18        5.14      4.11 o
   2   8  19        8.18        8.42      4.31 o
   3   8  19       84.47       84.59      6.31 o
   4   8  19       13.39       11.60      4.30 o
   5   8  19        0.11       -3.36      3.74 o
   6   8  19        0.01        1.40      4.33 o
   7   8  19       20.39       28.76      5.76 o
   8   8  19        2.19        3.03      5.43 o
   9   8  19        0.94        4.62      4.99 o
  10   8  19      125.20      144.23      9.69 o
   1   9  19        0.01       -4.37      4.37 o
   2   9  19        8.62       12.01      5.38 o
   3   9  19       16.17       16.37      4.69 o
   4   9  19        6.18        4.70      4.23 o
   5   9  19        8.42        6.87      4.40 o
   6   9  19       22.94       22.96      5.71 o
   7   9  19        0.83       -4.56      4.56 o
   8   9  19        4.57        3.29      5.24 o
   0  10  19       26.03       28.94      9.40 o
   1  10  19      107.39      125.23      8.42 o
   2  10  19       37.08       26.98      5.96 o
   3  10  19       23.44       36.47      5.70 o
   4  10  19      121.26      123.65      8.35 o
   5  10  19        1.81        1.81      5.23 o
   6  10  19       14.24       25.06      6.25 o
   0   0  20      258.79      238.66     15.39 o
   1   0  20       99.05      113.36      7.40 o
   2   0  20      121.69      122.85      7.13 o
   3   0  20      219.55      204.58      8.44 o
   4   0  20      143.95      133.52      7.47 o
   5   0  20      332.15      316.35     11.10 o
   6   0  20     1580.67     1502.36     22.89 o
   7   0  20       17.94       32.42      5.82 o
   8   0  20       55.76       50.63      7.00 o
   9   0  20      150.45      143.33     10.19 o
  10   0  20        1.85        5.70      5.92 o
  11   0  20       18.88       14.25      6.24 o
  12   0  20      139.71      125.93     10.17 o
  13   0  20       44.94       25.57     10.09 o
  14   0  20       58.73       54.31      9.01 o
  15   0  20        2.22       -3.66     10.22 o
   1   1  20      315.46      304.35      6.79 o
   2   1  20      368.71      343.54      7.17 o
   3   1  20        5.08        3.61      2.79 o
   4   1  20      250.75      232.63      6.83 o
   5   1  20       32.76       50.18      5.57 o
   6   1  20     1098.56     1070.57     13.14 o
   7   1  20      178.10      153.46      6.38 o
   8   1  20       73.18       73.61      7.72 o
   9   1  20       83.16       77.34      5.98 o
  10   1  20        3.15        2.37      4.33 o
  11   1  20        0.07        0.82      4.16 o
  12   1  20        4.45        0.86      4.33 o
  13   1  20        5.34        4.94      4.79 o
  14   1  20       11.66       -0.25      5.54 o
  15   1  20       11.53        9.46      6.06 o
   0   2  20       82.46       72.33      4.22 o
   1   2  20      178.91      172.46      5.67 o
   2   2  20      528.07      503.68      8.57 o
   3   2  20       26.12       32.66      3.54 o
   4   2  20      212.66      213.08      6.41 o
   5   2  20        4.57       -2.49      2.77 o
   6   2  20        1.12       -1.82      3.02 o
   7   2  20        7.69        4.79      3.09 o
   8   2  20       80.44       82.16      5.43 o
   9   2  20       24.26       25.60      4.69 o
  10   2  20      233.67      224.09      8.62 o
  11   2  20        8.45       -4.27      4.27 o
  12   2  20        3.04       -0.43      4.92 o
  13   2  20       40.18       40.65      6.63 o
  14   2  20        0.23       -1.43      5.25 o
  15   2  20       38.05       46.83      7.29 o
   1   3  20      419.38      399.28      7.32 o
   2   3  20      741.02      763.43     10.58 o
   3   3  20       69.63       81.11      4.59 o
   4   3  20      226.18      214.78      6.44 o
   5   3  20       74.10       84.00      5.25 o
   6   3  20       98.10      107.97      5.30 o
   7   3  20       16.35       14.29      3.89 o
   8   3  20      304.55      306.10      9.11 o
   9   3  20       58.47       58.48      6.17 o
  10   3  20      116.56      120.50      8.01 o
  11   3  20       16.53       18.34      5.25 o
  12   3  20       13.16        5.76      5.17 o
  13   3  20        3.47        1.68      5.68 o
  14   3  20       87.56       87.15      8.16 o
   0   4  20      219.28      204.09      9.38 o
   1   4  20       18.39       19.63      3.00 o
   2   4  20      270.43      268.76      6.12 o
   3   4  20     1122.01     1128.96     12.95 o
   4   4  20     1064.89     1023.75     13.57 o
   5   4  20       64.01       67.11      4.87 o
   6   4  20       36.47       26.23      4.11 o
   7   4  20      271.70      263.81      8.83 o
   8   4  20       25.59       32.53      5.40 o
   9   4  20      153.25      156.66      8.32 o
  10   4  20       15.00       18.88      5.15 o
  11   4  20        3.08        0.57      4.87 o
  12   4  20       21.35       16.09      5.63 o
  13   4  20       22.26       17.28      6.15 o
  14   4  20        0.00       -1.47      6.49 o
   1   5  20      317.92      286.68      7.06 o
   2   5  20      107.50      113.63      5.33 o
   3   5  20      162.71      151.78      5.94 o
   4   5  20       18.95       24.80      3.61 o
   5   5  20      163.58      148.43      6.75 o
   6   5  20      642.57      673.87     15.14 o
   7   5  20       60.97       58.60      5.95 o
   8   5  20       22.54       25.16      5.87 o
   9   5  20      116.00      135.17      9.05 o
  10   5  20       93.46      112.47      8.72 o
  11   5  20       24.42       28.14      6.60 o
  12   5  20       11.33        7.20      6.44 o
  13   5  20       91.59       98.93     10.30 o
   0   6  20      101.69      100.87      7.92 o
   1   6  20       26.15       24.23      4.59 o
   2   6  20       36.07       43.02      5.35 o
   3   6  20       95.15      105.01      5.77 o
   4   6  20        4.72        2.04      3.82 o
   5   6  20       18.21       20.69      4.20 o
   6   6  20       97.59      113.86      6.50 o
   7   6  20       55.54       66.13      5.74 o
   8   6  20       19.48        9.45      6.05 o
   9   6  20        8.30        8.67      6.79 o
  10   6  20       14.81       22.56      6.11 o
  11   6  20        0.00       -0.49      5.63 o
  12   6  20       47.08       50.71      9.62 o
   1   7  20        4.12        8.32      4.77 o
   2   7  20       28.83       37.92      4.70 o
   3   7  20       36.92       34.20      4.64 o
   4   7  20      163.48      165.81      7.81 o
   5   7  20       82.54       85.30      6.45 o
   6   7  20      109.03      133.74      7.68 o
   7   7  20      217.46      256.33     10.79 o
   8   7  20       81.42      121.43      8.72 o
   9   7  20       42.56       50.00     10.73 o
  10   7  20       14.36       27.42      6.51 o
  11   7  20       49.14       54.29      7.90 o
   0   8  20        4.68        8.21     11.97 o
   1   8  20       35.92       31.90      5.71 o
   2   8  20        3.92        0.17      4.88 o
   3   8  20       41.57       34.83      5.08 o
   4   8  20       17.03       34.20      5.11 o
   5   8  20       80.87       87.79      6.71 o
   6   8  20       11.09        6.31      4.73 o
   7   8  20      109.13      115.38     11.23 o
   8   8  20       17.52       20.49      6.91 o
   9   8  20       21.37       27.69      6.32 o
   1   9  20        2.02        5.02      5.11 o
   2   9  20      144.83      185.09     13.82 o
   3   9  20        5.28        3.20      4.99 o
   4   9  20       12.93       19.48      4.85 o
   5   9  20       10.35       10.62      4.87 o
   6   9  20        1.48       -1.12      4.81 o
   7   9  20        1.63        3.92      5.19 o
   0  10  20       67.76       77.29     10.56 o
   1  10  20       43.69       44.90      6.80 o
   2  10  20        2.02        7.66      5.53 o
   3  10  20       90.75      137.80      9.28 o
   4  10  20       23.02       28.73      6.23 o
   1   1  21      334.68      307.92      8.32 o
   2   1  21       26.40       20.83      4.56 o
   3   1  21      234.29      205.35      6.28 o
   4   1  21        0.42        2.09      3.00 o
   5   1  21       70.63       86.96      5.11 o
   6   1  21      440.02      446.65      9.05 o
   7   1  21       36.06       48.70      4.39 o
   8   1  21      670.06      687.89     11.98 o
   9   1  21      105.89       90.97      6.21 o
  10   1  21       66.74       89.68      6.26 o
  11   1  21       26.65       25.62      5.07 o
  12   1  21       14.39       20.59      5.18 o
  13   1  21        7.26        0.24      5.15 o
  14   1  21        3.52       -5.17      5.17 o
   0   2  21       34.52       37.71      5.06 o
   1   2  21       36.23       36.32      3.69 o
   2   2  21      286.46      267.64      7.71 o
   3   2  21       12.54       10.59      3.47 o
   4   2  21      346.44      315.72      7.47 o
   5   2  21        1.43        8.00      3.31 o
   6   2  21        4.88        5.96      3.29 o
   7   2  21       40.82       44.24      4.24 o
   8   2  21      208.92      217.64      9.03 o
   9   2  21      159.54      158.68      7.71 o
  10   2  21       50.07       47.00      6.02 o
  11   2  21        0.69        5.94      5.22 o
  12   2  21       71.16       72.62      7.10 o
  13   2  21        7.88       -0.51      5.09 o
  14   2  21       17.65       10.33      5.99 o
   1   3  21     1513.70     1472.86     15.46 o
   2   3  21      122.48      137.12      5.58 o
   3   3  21       50.80       35.62      3.82 o
   4   3  21      317.02      302.16      8.72 o
   5   3  21        2.67       -0.17      3.21 o
   6   3  21        3.77        1.99      3.13 o
   7   3  21      153.01      150.37      6.60 o
   8   3  21      163.31      171.55      7.78 o
   9   3  21       86.69       96.45      7.17 o
  10   3  21       53.77       64.27      6.58 o
  11   3  21       17.64        8.15      5.15 o
  12   3  21       78.04       85.73      7.71 o
  13   3  21        0.17        9.41      5.70 o
  14   3  21       14.45       14.77      6.23 o
   0   4  21     2026.34     2008.28     26.47 o
   1   4  21        0.25       -3.09      3.09 o
   2   4  21       24.17       28.67      3.22 o
   3   4  21      646.76      629.95     11.51 o
   4   4  21      358.79      392.56      9.03 o
   5   4  21        8.17       10.81      3.82 o
   6   4  21      628.83      635.78     11.24 o
   7   4  21       14.24       12.61      4.28 o
   8   4  21        4.13       -2.21      4.04 o
   9   4  21       57.31       73.84      6.79 o
  10   4  21       32.92       34.50      6.02 o
  11   4  21        0.36        2.88      5.18 o
  12   4  21       25.72       24.25      6.85 o
  13   4  21       12.58        3.82      6.37 o
   1   5  21       80.78       77.76      5.41 o
   2   5  21      121.71      115.58      6.26 o
   3   5  21        0.10        1.44      3.12 o
   4   5  21      153.08      154.15      6.09 o
   5   5  21        6.41       17.38      3.80 o
   6   5  21        0.22        0.79      4.40 o
   7   5  21       22.30       16.82      5.02 o
   8   5  21        8.16       13.28      5.36 o
   9   5  21        1.61       -4.74      5.30 o
  10   5  21       25.64       44.98      7.24 o
  11   5  21       64.47       94.26     10.17 o
  12   5  21        0.08       -5.96      6.06 o
   0   6  21       16.71       19.66      7.86 o
   1   6  21        2.75        5.08      3.86 o
   2   6  21       10.57       14.02      4.34 o
   3   6  21       15.53       11.47      3.98 o
   4   6  21       38.57       37.93      4.56 o
   5   6  21      342.88      334.80      9.00 o
   6   6  21        1.36        6.23      3.95 o
   7   6  21       32.70       32.28      4.92 o
   8   6  21        0.08       -2.66      5.01 o
   9   6  21       27.74       33.68      6.60 o
  10   6  21      130.93      128.47      9.36 o
  11   6  21        2.69        9.56      6.24 o
   1   7  21       10.86       18.88      7.28 o
   2   7  21       42.75       42.47      7.28 o
   3   7  21       49.39       38.54      6.23 o
   4   7  21       44.80       46.03      5.53 o
   5   7  21        2.30        0.65      4.23 o
   6   7  21        5.95       10.34      4.65 o
   7   7  21       27.12       31.62      5.80 o
   8   7  21        0.24        0.53      5.20 o
   9   7  21       20.58       11.36      5.33 o
  10   7  21       20.31       20.75      6.42 o
   0   8  21      198.31      246.14     15.40 o
   1   8  21        4.64       -0.98      5.06 o
   2   8  21       10.62       16.36      5.23 o
   3   8  21        0.91        2.68      5.01 o
   4   8  21        4.79       10.46      5.42 o
   5   8  21       16.43        7.82      4.64 o
   6   8  21       23.19       22.10      8.56 o
   7   8  21        4.91        7.43      6.17 o
   8   8  21        0.15        3.02      4.94 o
   9   8  21        2.57        6.54      5.50 o
   1   9  21        2.36       11.53      5.92 o
   2   9  21       45.22       62.56      7.35 o
   3   9  21        0.79        1.88      5.04 o
   4   9  21        8.53        8.48      5.53 o
   5   9  21        1.28        1.37      5.55 o
   6   9  21       57.22       69.73      7.46 o
   0  10  21        3.43       -0.21     12.82 o
   1  10  21       18.00       22.17      6.31 o
   2  10  21       13.63        6.29      5.61 o
   0   0  22      130.90      118.59     18.81 o
   1   0  22      192.00      174.21     10.24 o
   2   0  22        0.27       -3.43      4.31 o
   3   0  22      811.34      714.99     15.59 o
   4   0  22     1390.80     1260.92     20.85 o
   5   0  22      256.43      241.39     10.98 o
   6   0  22       59.35       66.51      7.28 o
   7   0  22       32.99       18.12      5.43 o
   8   0  22       21.44       24.03      5.65 o
   9   0  22       85.97       84.20     10.78 o
  10   0  22        5.04        4.79      5.88 o
  11   0  22       25.98       24.94     13.26 o
  12   0  22       82.16       75.56      9.15 o
  13   0  22       18.92       24.99      7.86 o
  14   0  22       16.82        8.12      9.07 o
   1   1  22       97.59       88.75      4.81 o
   2   1  22       34.76       28.06      3.83 o
   3   1  22       41.58       30.09      3.86 o
   4   1  22      120.03       99.99      5.30 o
   5   1  22      642.37      633.35     10.41 o
   6   1  22       45.62       36.20      4.17 o
   7   1  22      207.97      182.73      8.40 o
   8   1  22      135.55      143.22      6.76 o
   9   1  22      108.34      130.27     10.89 o
  10   1  22       90.88       76.11      6.82 o
  11   1  22        1.60        4.44      4.59 o
  12   1  22       84.44       95.86      8.09 o
  13   1  22        0.55       -3.10      4.96 o
  14   1  22        1.79       17.06      6.19 o
   0   2  22       98.94       95.27      6.82 o
   1   2  22       74.11       72.59      4.43 o
   2   2  22       30.67       28.83      3.77 o
   3   2  22        7.85       14.99      3.41 o
   4   2  22      166.75      148.22      7.59 o
   5   2  22      623.93      569.48      9.86 o
   6   2  22      177.84      192.12      6.89 o
   7   2  22        1.61        3.62      5.25 o
   8   2  22        1.82        1.11      3.67 o
   9   2  22      267.64      297.22      9.92 o
  10   2  22       23.57       38.51      5.86 o
  11   2  22       17.47       30.02      5.92 o
  12   2  22      155.30      194.78     10.37 o
  13   2  22       22.23       30.78      6.46 o
   1   3  22      310.78      337.30      7.80 o
   2   3  22       75.33       73.48      4.67 o
   3   3  22        6.58        2.63      3.26 o
   4   3  22      351.13      377.47      8.25 o
   5   3  22        1.05        0.06      3.16 o
   6   3  22        9.08        9.88      3.74 o
   7   3  22       82.99       94.87      5.70 o
   8   3  22        2.52        3.88      4.20 o
   9   3  22       11.94       16.93      5.27 o
  10   3  22       37.67       49.41      6.17 o
  11   3  22       17.91       26.87      5.70 o
  12   3  22       65.89       56.49      6.94 o
  13   3  22       22.29       28.99      6.83 o
   0   4  22        0.00       11.94      4.91 o
   1   4  22       63.75       69.80      5.02 o
   2   4  22      152.37      147.62      8.12 o
   3   4  22      386.51      430.71      9.34 o
   4   4  22      322.72      306.46      9.05 o
   5   4  22       12.01       15.82      3.93 o
   6   4  22        0.25       -1.29      3.50 o
   7   4  22      100.01      106.93      7.34 o
   8   4  22       27.23       28.87      5.13 o
   9   4  22      130.99      130.23      8.09 o
  10   4  22       73.49       81.33      8.12 o
  11   4  22       15.43        1.37      6.04 o
  12   4  22       56.74       81.28     11.23 o
   1   5  22        3.75        2.52      3.64 o
   2   5  22      387.96      408.47     13.92 o
   3   5  22      239.42      233.80      8.19 o
   4   5  22       11.43       18.01      3.81 o
   5   5  22      554.09      599.92     11.35 o
   6   5  22      273.51      287.80     10.74 o
   7   5  22       13.45       17.59      5.17 o
   8   5  22        0.31       -4.95      6.66 o
   9   5  22      141.79      152.97      9.93 o
  10   5  22       86.79       93.80      8.65 o
  11   5  22       10.09        7.43      7.82 o
  12   5  22        8.39       11.20      6.30 o
   0   6  22      114.35       89.48     10.83 o
   1   6  22        3.10        0.65      4.80 o
   2   6  22       29.96       21.52      5.49 o
   3   6  22        0.61       -4.13      4.13 o
   4   6  22       64.80       75.82      6.37 o
   5   6  22        2.64       -3.72      3.72 o
   6   6  22       50.13       56.90      5.44 o
   7   6  22       11.17        4.77      5.35 o
   8   6  22        9.67        2.82      6.54 o
   9   6  22       81.01       91.14      8.40 o
  10   6  22        3.87       -0.88      5.63 o
  11   6  22       19.59       10.05      6.72 o
   1   7  22       52.29       58.34      7.17 o
   2   7  22        0.00       -2.71      4.67 o
   3   7  22       20.88       20.70      5.71 o
   4   7  22        7.07        4.86      5.21 o
   5   7  22       13.51       22.08      6.08 o
   6   7  22       23.10       34.09      5.55 o
   7   7  22       16.93       18.34      5.86 o
   8   7  22       33.60       35.16      6.45 o
   9   7  22        0.55        2.94      5.37 o
   0   8  22        2.15        1.78      8.97 o
   1   8  22        0.06        4.68      4.87 o
   2   8  22       26.57       41.13      6.51 o
   3   8  22       12.53       23.20      5.98 o
   4   8  22       70.80       72.51      7.79 o
   5   8  22       31.77       33.51      6.66 o
   6   8  22        0.02        4.06      5.80 o
   7   8  22        5.95       11.51      6.54 o
   8   8  22       14.63       21.85      6.08 o
   1   9  22        0.33        3.96      5.57 o
   2   9  22       75.52       84.00      8.33 o
   3   9  22       13.23        8.72      6.14 o
   4   9  22       18.39       15.27      6.04 o
   5   9  22        2.15       -4.28      5.71 o
   1   1  23      224.92      188.50      6.51 o
   2   1  23       55.63       46.81      4.64 o
   3   1  23      155.36      138.94      5.98 o
   4   1  23       38.08       20.26      4.68 o
   5   1  23       97.84       90.00      5.23 o
   6   1  23        8.01        6.38      3.54 o
   7   1  23       95.22       89.74      6.30 o
   8   1  23      114.28      139.46      6.88 o
   9   1  23       38.38       43.85      5.99 o
  10   1  23       56.77       66.12      7.65 o
  11   1  23        0.34        4.03      4.90 o
  12   1  23       19.11       14.57      5.95 o
  13   1  23        0.67        2.25      5.48 o
   0   2  23      913.70      825.83     16.66 o
   1   2  23      445.03      416.30      8.58 o
   2   2  23       68.93       64.76      4.62 o
   3   2  23       47.97       53.16      4.43 o
   4   2  23       90.20       71.59      4.86 o
   5   2  23      133.96      128.04      5.85 o
   6   2  23        4.71        8.65      3.34 o
   7   2  23       13.28       10.55      3.65 o
   8   2  23       55.23       62.70      5.35 o
   9   2  23        1.92        1.05      4.66 o
  10   2  23        5.59        3.70      5.25 o
  11   2  23        6.34       -0.91      5.15 o
  12   2  23       63.60       64.62      7.25 o
  13   2  23       65.55      101.97      8.54 o
   1   3  23        0.00        4.06      3.19 o
   2   3  23        1.42        0.67      3.16 o
   3   3  23        2.85        2.32      3.20 o
   4   3  23       74.70       80.18      4.92 o
   5   3  23       12.03       10.48      3.80 o
   6   3  23       13.46        6.41      3.78 o
   7   3  23        0.29        1.73      3.82 o
   8   3  23      149.03      140.57      7.53 o
   9   3  23       30.34       27.09      5.76 o
  10   3  23      147.16      174.71      9.86 o
  11   3  23        6.92       18.27      5.81 o
  12   3  23        9.74        7.97      5.74 o
   0   4  23       95.25       84.10     11.00 o
   1   4  23       14.04       17.75      4.16 o
   2   4  23      379.76      344.21      9.27 o
   3   4  23       99.52      105.21      6.44 o
   4   4  23       25.71       36.17      4.43 o
   5   4  23      212.00      224.54      8.09 o
   6   4  23        7.59       16.25      4.27 o
   7   4  23       30.22       32.76      7.58 o
   8   4  23       75.32       81.09      8.71 o
   9   4  23      169.37      198.01     11.32 o
  10   4  23       98.63      129.55     10.04 o
  11   4  23       65.80       48.14      7.52 o
  12   4  23        9.24       11.14      6.51 o
   1   5  23      127.97      136.79      7.96 o
   2   5  23        1.35       -0.93      3.86 o
   3   5  23       65.37       60.43      8.44 o
   4   5  23       10.92       13.46      4.20 o
   5   5  23       38.60       44.51      5.86 o
   6   5  23       21.03       26.61      8.11 o
   7   5  23        4.79       -0.43      4.64 o
   8   5  23       51.36       63.73      7.66 o
   9   5  23       12.19       10.87      6.27 o
  10   5  23       35.68       37.48      7.23 o
  11   5  23        8.26       16.53      6.80 o
   0   6  23        0.13       11.11      7.86 o
   1   6  23       38.15       35.22      6.47 o
   2   6  23       57.49       80.25      7.67 o
   3   6  23       89.04       96.58      8.31 o
   4   6  23        1.23       -3.55      4.60 o
   5   6  23       31.98       38.42      5.92 o
   6   6  23       61.30       86.64      8.75 o
   7   6  23       14.22       28.58      5.04 o
   8   6  23       19.53       21.78      5.42 o
   9   6  23       10.26       20.09      6.68 o
  10   6  23       26.78       24.87      7.65 o
   1   7  23       27.97       43.66      6.60 o
   2   7  23        0.94        1.19      6.66 o
   3   7  23       54.96       56.67      9.33 o
   4   7  23       15.46       19.73      6.28 o
   5   7  23        0.02       -3.02      5.10 o
   6   7  23        1.47        2.77      5.53 o
   7   7  23        9.57        7.64      5.87 o
   8   7  23       21.13       14.07      7.65 o
   0   8  23       12.09        5.29      8.14 o
   1   8  23       12.18       14.11      5.87 o
   2   8  23        0.68        0.39      5.65 o
   3   8  23       23.51       26.05      9.13 o
   4   8  23       29.61       35.80      7.04 o
   5   8  23        5.65       13.39      7.44 o
   6   8  23        1.47       -1.72      6.17 o
   1   9  23        1.41       12.45      6.19 o
   2   9  23      101.76      139.95     10.68 o
   3   9  23        0.00        2.05      7.67 o
   0   0  24      885.10      770.51     24.38 o
   1   0  24      208.76      163.01      9.08 o
   2   0  24        1.09       -2.84      4.37 o
   3   0  24        7.74        3.02      5.06 o
   4   0  24       65.17       49.23      6.49 o
   5   0  24       62.00       57.68     14.93 o
   6   0  24        3.57        3.16      4.90 o
   7   0  24       34.18       33.87      6.27 o
   8   0  24      320.68      318.02     12.46 o
   9   0  24      191.64      192.86     12.66 o
  10   0  24       25.37       34.75      8.05 o
  11   0  24      228.93      248.06     14.30 o
  12   0  24        3.47        6.24      8.60 o
   1   1  24        1.18        0.35      3.10 o
   2   1  24       62.61       51.70      4.43 o
   3   1  24       25.01       13.27      3.78 o
   4   1  24      120.10      126.46      5.97 o
   5   1  24        7.90       -1.09      3.36 o
   6   1  24       36.47       31.10      4.21 o
   7   1  24        9.71        6.22      3.62 o
   8   1  24        8.05        5.26      3.69 o
   9   1  24        2.65        9.92      4.67 o
  10   1  24        6.52       17.95      5.42 o
  11   1  24        6.41        4.70      5.34 o
  12   1  24       16.22       16.57      5.91 o
   0   2  24      328.15      292.15     10.61 o
   1   2  24       13.67       18.88      3.74 o
   2   2  24      124.14      127.06      5.86 o
   3   2  24        7.39        9.18      3.86 o
   4   2  24       26.49       15.61      3.59 o
   5   2  24        8.05        4.96      3.49 o
   6   2  24        0.00       -0.17      3.22 o
   7   2  24       37.74       54.82      4.76 o
   8   2  24        0.61       -2.74      4.91 o
   9   2  24       14.02       19.32      5.35 o
  10   2  24        1.35       -5.19      5.19 o
  11   2  24       15.11       17.46      5.87 o
  12   2  24        5.52       11.14      5.92 o
   1   3  24       16.55       13.77      3.46 o
   2   3  24       71.45       65.31      4.52 o
   3   3  24        0.08       -3.08      3.08 o
   4   3  24       18.73       15.84      3.94 o
   5   3  24        3.80        0.28      3.67 o
   6   3  24        0.10        2.75      4.87 o
   7   3  24        0.23        4.30      3.87 o
   8   3  24       65.95       71.48      6.34 o
   9   3  24        0.60        2.65      5.12 o
  10   3  24        0.55        0.47      6.35 o
  11   3  24        0.03        5.65      5.52 o
  12   3  24        3.80        3.77      6.20 o
   0   4  24       70.84       85.78      8.36 o
   1   4  24      302.72      298.53      9.08 o
   2   4  24        0.31       -0.92      3.80 o
   3   4  24        5.73        4.26      4.14 o
   4   4  24        0.11       -2.48      3.93 o
   5   4  24        6.99        4.28      4.52 o
   6   4  24      136.37      166.47      7.87 o
   7   4  24       10.82       22.48      5.56 o
   8   4  24      115.65      124.62      8.28 o
   9   4  24        4.51        1.44      5.91 o
  10   4  24        3.82       13.89      6.84 o
  11   4  24        0.47       -4.02      5.74 o
   1   5  24        2.81        3.16      4.02 o
   2   5  24       56.00       40.18      5.15 o
   3   5  24        0.16       -0.15      3.94 o
   4   5  24        0.75       -3.58      4.57 o
   5   5  24      216.85      223.88     10.08 o
   6   5  24      153.95      167.82      9.08 o
   7   5  24       78.95       88.26      7.64 o
   8   5  24       35.92       57.45      7.39 o
   9   5  24        0.85        1.94      5.94 o
  10   5  24      116.45      116.65      9.87 o
   0   6  24        5.87       17.03      8.14 o
   1   6  24       29.15       35.60      6.57 o
   2   6  24       18.19       28.97      6.21 o
   3   6  24      116.60      120.91      9.08 o
   4   6  24       15.10       15.71      5.91 o
   5   6  24       15.30       13.54      6.30 o
   6   6  24        0.21        7.54      5.40 o
   7   6  24       14.15       15.15      5.81 o
   8   6  24      139.60      165.29     10.64 o
   9   6  24        1.13       10.99      6.24 o
   1   7  24        2.27       -2.12      5.47 o
   2   7  24        3.21        8.28      6.79 o
   3   7  24       66.37       66.37      9.38 o
   4   7  24        4.77        6.90      6.06 o
   5   7  24        0.01        0.99      5.65 o
   6   7  24       93.81      105.82      9.06 o
   7   7  24        0.19       -1.56      6.27 o
   0   8  24       84.44      107.72     24.79 o
   1   8  24        6.86        5.79      9.01 o
   2   8  24        8.18        9.62      6.54 o
   3   8  24        3.40        5.68      5.58 o
   4   8  24       10.42       16.53      6.25 o
   5   8  24       20.12       20.84      8.14 o
   1   1  25       94.09       87.26      5.14 o
   2   1  25        1.90        5.99      3.35 o
   3   1  25       54.51       51.89      4.65 o
   4   1  25       69.76       86.35      5.29 o
   5   1  25       74.20       81.15      5.30 o
   6   1  25       15.55       21.58      3.99 o
   7   1  25        8.61       14.26      4.05 o
   8   1  25       48.27       42.59      5.33 o
   9   1  25       10.55       14.34      4.84 o
  10   1  25        3.58        5.06      5.62 o
  11   1  25        0.28        8.62      5.51 o
   0   2  25        1.05        6.06      4.47 o
   1   2  25       14.75        8.66      3.42 o
   2   2  25        6.30        9.27      4.03 o
   3   2  25       57.30       50.00      4.54 o
   4   2  25        0.06       -3.14      3.14 o
   5   2  25      128.97      139.24      6.25 o
   6   2  25       36.54       40.40      4.54 o
   7   2  25        0.00       -3.60      3.60 o
   8   2  25        1.28       -1.47      4.18 o
   9   2  25        0.08       -4.87      4.87 o
  10   2  25        0.00        0.28      5.15 o
  11   2  25        7.14       16.27      5.78 o
   1   3  25        1.50       -0.78      3.23 o
   2   3  25       86.92       80.30      5.54 o
   3   3  25       16.21        0.98      3.74 o
   4   3  25        2.35        1.52      3.64 o
   5   3  25        4.34       -1.69      3.89 o
   6   3  25        2.92        7.54      4.12 o
   7   3  25       67.95       84.60      6.15 o
   8   3  25       33.02       23.73      5.17 o
   9   3  25        2.51        6.38      5.17 o
  10   3  25       17.73       11.92      6.06 o
  11   3  25       15.22       24.94      6.71 o
   0   4  25       31.12       28.94      7.68 o
   1   4  25        0.10       -0.62      3.93 o
   2   4  25       50.69       48.40      5.37 o
   3   4  25        4.60        5.00      4.20 o
   4   4  25       83.97       95.59      7.96 o
   5   4  25        2.53        5.46      4.32 o
   6   4  25        0.01       -3.25      4.08 o
   7   4  25       16.40       23.60      5.70 o
   8   4  25        4.92        2.07      5.20 o
   9   4  25       84.34      107.21      9.23 o
  10   4  25       27.18       22.36      7.52 o
   1   5  25      177.03      188.62      8.13 o
   2   5  25        1.47        1.69      5.47 o
   3   5  25        3.31       -3.24      4.73 o
   4   5  25        1.80        1.27      4.77 o
   5   5  25       95.89      113.03      8.08 o
   6   5  25       20.74       25.86      7.07 o
   7   5  25       31.17       42.29      6.47 o
   8   5  25       15.21       14.46      7.02 o
   9   5  25       12.22       11.12      6.60 o
   0   6  25       80.79       58.05     10.22 o
   1   6  25        1.31        1.50      6.79 o
   2   6  25        2.07        7.06      5.87 o
   3   6  25       44.85       63.06      7.67 o
   4   6  25       18.92       13.30      6.06 o
   5   6  25        6.13        9.64      6.57 o
   6   6  25       46.72       37.25      7.43 o
   7   6  25        2.27       10.84      6.39 o
   8   6  25       80.52      123.90     11.51 o
   1   7  25      140.38      179.77     14.19 o
   2   7  25        0.08        1.80      5.40 o
   3   7  25       35.23       40.55      6.82 o
   4   7  25       14.04       18.81      6.39 o
   5   7  25        0.03       -5.33      5.33 o
   6   7  25        0.16       -5.68      8.39 o
   0   8  25       33.65       23.00     11.54 o
   1   8  25       51.95       63.13      8.09 o
   2   8  25        0.67        4.65      6.14 o
   0   0  26       94.14       89.68     14.53 o
   1   0  26        0.01        2.23      7.28 o
   2   0  26       51.87       55.47      7.53 o
   3   0  26      347.99      321.14     12.17 o
   4   0  26      108.06      101.09      8.01 o
   5   0  26        0.66        4.69      7.77 o
   6   0  26       81.63       77.58      7.77 o
   7   0  26       59.21       38.74      6.47 o
   8   0  26        0.08       -4.05      5.98 o
   9   0  26        5.61       -3.83      6.24 o
  10   0  26       14.05       11.55      7.16 o
  11   0  26        0.60       12.80      9.67 o
   1   1  26        8.19       10.84      3.57 o
   2   1  26        7.51        3.62      3.57 o
   3   1  26       39.94       44.57      4.62 o
   4   1  26       30.22       30.20      4.93 o
   5   1  26        3.48       -1.40      3.50 o
   6   1  26        0.30       -3.51      3.51 o
   7   1  26       19.73       18.40      4.27 o
   8   1  26        0.13        4.87      3.87 o
   9   1  26        3.36       -2.12      5.09 o
  10   1  26        0.58        0.70      5.27 o
   0   2  26       22.57       30.15      5.67 o
   1   2  26        1.35        4.09      3.54 o
   2   2  26       21.51       17.58      4.12 o
   3   2  26       42.65       44.07      4.46 o
   4   2  26        3.72        5.96      3.65 o
   5   2  26        1.56       -0.74      3.84 o
   6   2  26        4.25        4.75      3.79 o
   7   2  26        1.41        2.52      4.04 o
   8   2  26        2.73        6.51      5.43 o
   9   2  26       13.91       18.35      5.69 o
  10   2  26        5.74       13.38      5.54 o
   1   3  26        0.15        0.85      4.84 o
   2   3  26       81.53       67.31      5.48 o
   3   3  26        9.06       -3.58      3.58 o
   4   3  26        0.77        3.28      3.96 o
   5   3  26       17.40       17.82      4.53 o
   6   3  26       55.29       61.12      5.61 o
   7   3  26        0.89        3.22      4.29 o
   8   3  26       13.92       12.56      5.24 o
   9   3  26        7.30       15.93      9.75 o
  10   3  26       57.65       53.62     10.92 o
   0   4  26       10.26        9.38      8.25 o
   1   4  26       25.15       35.32      5.10 o
   2   4  26       16.36       27.09      4.93 o
   3   4  26        5.81        5.45      4.15 o
   4   4  26        1.25        1.54      4.19 o
   5   4  26       17.92       23.03      4.93 o
   6   4  26        7.03        4.60      4.64 o
   7   4  26       12.00       18.61      5.70 o
   8   4  26       38.58       28.58      6.23 o
   9   4  26        3.37       11.22      6.70 o
   1   5  26        0.61       11.49      5.77 o
   2   5  26        0.44       -3.16      4.75 o
   3   5  26        2.11       -0.94      4.77 o
   4   5  26       49.72       58.01      6.63 o
   5   5  26       32.54       47.58      6.56 o
   6   5  26        9.12       12.59      5.51 o
   7   5  26      107.48      124.81      9.23 o
   8   5  26        0.95       -1.89      5.76 o
   0   6  26      179.08      193.98     16.01 o
   1   6  26        1.20       -0.43      5.63 o
   2   6  26        1.88       10.26      5.96 o
   3   6  26       23.07       20.51      6.41 o
   4   6  26       71.16       83.02      9.15 o
   5   6  26       18.74       24.32      7.00 o
   6   6  26       42.28       43.85      7.90 o
   1   7  26        2.12       -3.45      5.71 o
   2   7  26        0.70        2.02      5.96 o
   3   7  26        2.45        6.61      6.08 o
   4   7  26        7.06        8.45      6.30 o
   1   1  27        0.05        8.50      3.65 o
   2   1  27       81.69       72.81      5.35 o
   3   1  27       53.14       67.75      5.35 o
   4   1  27       17.04        8.72      5.35 o
   5   1  27        1.12       -1.53      3.67 o
   6   1  27       32.30       34.07      5.06 o
   7   1  27        0.05        4.24      3.79 o
   8   1  27       10.82       16.20      4.70 o
   9   1  27       19.76       25.73      6.30 o
   0   2  27       10.27       25.49      5.82 o
   1   2  27       21.00       20.36      4.06 o
   2   2  27       28.26       22.24      4.24 o
   3   2  27       58.62       74.46      5.70 o
   4   2  27       30.69       29.78      4.79 o
   5   2  27        9.58        4.42      4.08 o
   6   2  27        1.75        4.45      4.39 o
   7   2  27       28.29       48.02      5.31 o
   8   2  27        0.56        1.50      4.84 o
   9   2  27        0.63        2.16      5.46 o
   1   3  27       28.79       29.04      4.97 o
   2   3  27       18.89       17.92      4.78 o
   3   3  27      106.21      118.71      7.31 o
   4   3  27        0.25       -3.06      4.16 o
   5   3  27       16.42       12.85      5.48 o
   6   3  27        1.52       -0.02      4.56 o
   7   3  27       11.05       16.34      5.29 o
   8   3  27        0.19       11.62      5.73 o
   0   4  27       14.07       14.72      7.30 o
   1   4  27       10.09       15.00      4.75 o
   2   4  27       25.16       22.55      4.89 o
   3   4  27        0.20        1.16      4.24 o
   4   4  27       22.82       36.53      5.41 o
   5   4  27       14.38       18.73      5.03 o
   6   4  27        3.35       -0.24      5.42 o
   7   4  27       23.27       30.71      6.22 o
   8   4  27        9.65        7.81      5.99 o
   1   5  27        8.62       12.35      6.42 o
   2   5  27       16.92       14.88      5.48 o
   3   5  27       18.75       20.74      5.83 o
   4   5  27        1.78        1.37      5.09 o
   5   5  27       35.93       47.54      6.71 o
   6   5  27       39.07       40.01      7.33 o
   0   6  27        8.64       11.97      8.75 o
   1   6  27        1.63        4.78      6.27 o
   2   6  27        1.88       -2.35      5.91 o
   3   6  27       13.85       16.93      7.11 o
   4   6  27        7.28        2.88      6.57 o
   0   0  28       37.08       50.84     10.56 o
   1   0  28       84.81       74.70      8.05 o
   2   0  28        1.28       -0.36      7.42 o
   3   0  28      229.97      197.12     11.19 o
   4   0  28       21.72       26.99      7.75 o
   5   0  28       42.50       68.42      7.90 o
   6   0  28       21.45       13.32      6.34 o
   7   0  28       56.37       50.25      7.33 o
   8   0  28      100.86      102.63      9.46 o
   1   1  28        0.28        8.96      3.96 o
   2   1  28        1.79       15.84      4.04 o
   3   1  28        0.04        0.04      3.62 o
   4   1  28        4.27       -1.76      3.80 o
   5   1  28        4.58        7.39      4.29 o
   6   1  28        1.43        2.35      3.92 o
   7   1  28       12.30       17.57      4.90 o
   8   1  28        1.59       -1.26      4.69 o
   0   2  28        7.03       -1.31      6.79 o
   1   2  28        9.25       11.90      3.91 o
   2   2  28        2.08        1.89      4.10 o
   3   2  28       11.39       13.19      4.54 o
   4   2  28        4.14       -1.66      3.92 o
   5   2  28        8.37        6.95      5.28 o
   6   2  28       39.68       30.99      5.32 o
   7   2  28        3.37        0.50      4.50 o
   8   2  28        3.24        6.75      5.10 o
   1   3  28        3.19        6.93      4.55 o
   2   3  28        0.42        5.53      4.44 o
   3   3  28        5.78       17.74      5.20 o
   4   3  28        2.17        0.28      4.55 o
   5   3  28        5.82        5.61      4.57 o
   6   3  28       83.86      104.83      7.58 o
   7   3  28        8.80       20.09      5.61 o
   0   4  28       12.04       14.22      7.06 o
   1   4  28        0.25       -2.68      4.21 o
   2   4  28        2.71       -4.51      4.56 o
   3   4  28       52.69       77.02      6.83 o
   4   4  28        0.22       -5.86      5.86 o
   5   4  28        3.43        8.07      5.86 o
   6   4  28        0.58        6.84      5.73 o
   1   5  28       78.24       91.79      9.12 o
   2   5  28        0.67       -0.24      6.72 o
   3   5  28       64.86       75.57     10.24 o
   4   5  28      114.93      138.69     10.56 o
   1   1  29       10.45       17.11      4.19 o
   2   1  29       81.91       82.68      5.82 o
   3   1  29        0.02       -1.63      3.88 o
   4   1  29        0.02        0.99      3.91 o
   5   1  29        0.11       -4.20      4.20 o
   6   1  29        2.33        2.89      4.75 o
   7   1  29       11.16       10.63      5.04 o
   0   2  29        1.38        0.92      6.07 o
   1   2  29       21.40       31.51      5.44 o
   2   2  29        0.25       -3.04      4.08 o
   3   2  29        2.02        4.31      4.59 o
   4   2  29        6.40       17.03      4.73 o
   5   2  29        1.42       -1.61      4.31 o
   6   2  29        0.42       -1.64      5.08 o
   1   3  29        6.90        5.28      5.03 o
   2   3  29        9.57        3.06      5.15 o
   3   3  29        2.36        5.15      4.67 o
   4   3  29       17.43       14.56      5.10 o
   5   3  29        0.09        2.95      4.95 o
   0   4  29       95.40      105.05     15.09 o
   1   4  29        1.24       -3.65      4.77 o
   2   4  29       30.22       45.49      5.97 o
   3   4  29       21.10       46.24      7.00 o
   4   4  29       41.75       64.01      7.60 o
   0   0  30      105.04      147.51     14.80 o
   1   0  30        9.21        2.05      5.82 o
   2   0  30       86.78      125.00      9.72 o
   3   0  30       26.29       38.21      7.00 o
   4   0  30        0.57        1.22      5.96 o
   5   0  30        7.68       20.70      8.02 o
   1   1  30       17.30       25.69      4.60 o
   2   1  30        9.66        4.32      4.24 o
   3   1  30        0.01        0.92      4.23 o
   4   1  30        4.00        6.15      4.76 o
   5   1  30        1.03       -4.52      4.52 o
   0   2  30       66.20       91.51     11.87 o
   1   2  30       18.54       25.12      5.37 o
   2   2  30       15.85       15.87      5.60 o
   3   2  30        2.38        2.17      5.11 o
   4   2  30        0.38       -5.08      5.08 o
   1   3  30        4.18       10.18      5.15 o
   2   3  30       19.72       32.38      5.77 o
   3   3  30        8.42       17.58      5.33 o
   1   1  31        0.57        6.51      4.44 o
 
